# Supplementary material for: Molecular Mechanisms of Acanthamoeba castellanii Response to Different Sources of Oxidative Stress
Source: J Proteome Res. 2025 Jan 20;24(2):449–58. doi: 10.1021/acs.jproteome.4c00573 (PMC11812009; doi:10.1021/acs.jproteome.4c00573)
Supplement: Supplementary file 3 — pr4c00573_si_003.xlsx [file pr4c00573_si_003.xlsx]

## Sheet: Rotenone_2h
																							Groups	3	3	3	3	5	5	5	5
																							Time	2h	2h	2h	2h	2h	2h	2h	2h
																							Ids	Area 3A	Area 3B	Area 3C	Area 3D	Area 5A	Area 5B	Area 5C	Area 5D
Peptide	-10LgP	1/K0	Ascore	Avg. ppm	Description	End	Function	Length	Mass	PTM	ACA1	Protein Accession	Protein Group	Quality	RT Mean	Start	XP	m/z	z	p-value	q-value	Fold change	Treatment	Rotenone	Rotenone	Rotenone	Rotenone	CTRL	CTRL	CTRL	CTRL
AC(+119.00)IPGDVDN(+0.98)GEK	44.63	0.9303721-0.951704	C2:Cysteinylation:1001.00;N9:Deamidation (NQ):1001.00	3.7	protein S15, putative	23	cytochrome	12	1336.53	Cysteinylation; Deamidation (NQ)	174430	L8HKB3	520	57.86	7.58	12	4.35668e+06	669.263	2	0.681352	0.961287	0.855307		155.321	50.122	157.356	115.311	73.8576	97.702	206.3	177.309
AC(+119.00)IPGDVDNGEK	56.23	0.93160886-0.9609778	C2:Cysteinylation:1001.00	1.7	protein S15, putative	23	cytochrome	12	1335.54	Cysteinylation	174430	L8HKB3	520	80.33	7.13	12	4.35668e+06	668.771	2	0.441068	0.961287	0.750527		1679.19	3156.17	768.552	2664.51	1746.34	3501.3	2547.44	2195.96
AC(+119.00)PHETLINAEPVR	47.71	0.8304705-0.86233544	C2:Cysteinylation:1001.00	2.5	protein	74	ATP	14	1667.78	Cysteinylation	204500	L8H026	659	58.8	12.06	61	4.33838e+06	556.923	3	0.516085	0.961287	0.756241		324.748	118.737	99.3747	239.658	321.307	437.821	129.307	154.356
AC(+119.00)TGPAFDHFVDR	43.11	0.7772429-0.78745675	C2:Cysteinylation:1001.00	4.8	actin, putative	98	hypothetical	13	1553.64	Cysteinylation	68990	L8GPR1	1735	50.25	17.06	86	4.35284e+06	518.878	3	0.355918	0.961287	0.377234		0	0	0	0	0	0	0	49.3808
AC(+15.99)RVCQWYDPGESYSEEK	53.47	0.8821314-0.8994505	C2:Oxidation or Hydroxylation (C):0.00	0.8	beta precursor proteinbinding protein 1 isoform 6, putative	655	calcium	18	2164.88	Oxidation or Hydroxylation (C)	181250	L8GSC1	511	61.91	13.14	638	4.33289e+06	722.623	3	0.511748	0.961287	0.911563		68.4284	118.9	74.9332	105.047	96.9136	96.5085	97.5978	101.611
AC(+31.97)IPGDVDNGEK	33.23	0.88955414-0.92326075	C2:dihydroxylation C:1001.00	2.8	protein S15, putative	23	cytochrome	12	1248.51	dihydroxylation C	174430	L8HKB3	520	58.32	10.43	12	4.35668e+06	625.258	2	0.134058	0.961287	0.41712		105.335	272.385	48.4955	46.5389	121.013	142.469	336.307	368.931
AC(+47.98)IPGDVDNGEK	28.72	0.91707665-0.93346393	C2:Cysteine oxidation to cysteic acid:1001.00	0.4	protein S15, putative	23	cytochrome	12	1264.52	Cysteine oxidation to cysteic acid	174430	L8HKB3	520	56.2	5.46	12	4.35668e+06	633.261	2	0.201364	0.961287	0.11924		0	62.5196	0	0	0	98.0959	60.6448	51.9856
ACRVC(+15.99)QWYDPGESYSEEK	55.74	0.88893557-0.9037799	C5:Oxidation or Hydroxylation (C):0.00	0.6	beta precursor proteinbinding protein 1 isoform 6, putative	655	calcium	18	2164.88	Oxidation or Hydroxylation (C)	181250	L8GSC1	511	64.63	13.13	638	4.33289e+06	722.623	3	0.332779	0.961287	0.285604		0	92.5159	111.283	138.573	87.3038	136.018	119.24	151.431
AFC(+47.98)QFVLDPIYR	54.92	1.020315-1.0515188	C3:Cysteine oxidation to cysteic acid:1001.00	7.4	synthase	281	eukaryotic	12	1518.72	Cysteine oxidation to cysteic acid	58740	L8GT20	8	52.05	40.56	270	4.33922e+06	760.353	2	0.0555193	0.961287	2.27473		246.455	238.67	340.412	296.208	195.395	80.9693	59.004	237.303
AGADAILC(+119.00)HSK	57.88	0.9223332-0.93964726	C8:Cysteinylation:1001.00	1.1	recognition motif domain containing protein	20	phosphoenolpyruvate	11	1203.54	Cysteinylation	182910	L8GDU1	540	61.3	7.54	10	4.3459e+06	602.771	2	0.265817	0.961287	0.712051		85.9743	46.9222	55.1189	39.4481	58.25	145.127	56.0566	72.0044
ANC(+47.98)VQNQLTGEFGAVPDVAR	71.81	1.1805847-1.1997182	C3:Cysteine oxidation to cysteic acid:1001.00	0	dehydrogenase complex dihydrolipoamide acetyltransferase	653	aconitate	20	2135.99	Cysteine oxidation to cysteic acid	142390	L8H690	29	63.37	34.01	634	4.34964e+06	1068.99	2	0.136245	0.961287	8.58087		0	0	51.2615	105.763	0	0	0	0
C(+119.00)AGNDDAVTLK	46.48	0.89975977-0.91027385	C1:Cysteinylation:1001.00	0.6	protein S17, putative	91	proliferating	11	1224.51	Cysteinylation	143610	L8GYX4	738	55.41	6.36	81	4.35351e+06	613.26	2	0.529467	0.961287	0.328913		0	75.2098	0	0	63.0982	101.843	0	0
C(+119.00)AIDATDNADTLK	63.29	1.0122813-1.031438	C1:Cysteinylation:1001.00	0.5	product	624	phosphoribosylamine-glycine	13	1468.62	Cysteinylation	276370	L8H537	181	57.1	9.43	612	4.33744e+06	735.303	2	0.133989	0.961287	0.125426		0	0	0	0	0	65.3886	61.795	0
C(+119.00)AIDNENAGHLMDGL	70.72	1.0607859-1.0956864	C1:Cysteinylation:1001.00	2.6	domain containing protein	98	unspecified	15	1690.67	Cysteinylation	195240	L8GZ78	304	58.11	25.66	84	4.36747e+06	846.333	2	0.322637	0.961287	0.786081		88.3902	86.0351	136.171	168.591	107.377	219.884	133.306	145.269
C(+119.00)AIVDVPFGGAK	53.54	0.94397545-0.96808726	C1:Cysteinylation:1001.00	3.3	domain containing protein	108	Glutamate/Leucine/Phenylalanine/Valine	12	1294.61	Cysteinylation	144200	L8HFB5	217	60.27	24.31	97	4.35356e+06	648.298	2	0.637021	0.961287	1.29205		123.371	202.375	82.1201	301.427	138.716	56.2376	389.119	73.0545
C(+119.00)DGYILEGEELNFY	49.52	1.0966128-1.1228595	C1:Cysteinylation:1001.00	4.1	diphosphate kinase 1, putative	237	ribosomal	14	1782.71	Cysteinylation	218640	L8HJ08	111	55.37	38.08	224	4.33722e+06	892.355	2	0.466607	0.961287	1.24353		243.535	230.403	239.064	121.284	177.333	293.013	110.801	118.175
C(+119.00)DHLSFADVEK	67.03	0.95850486-0.9832322	C1:Cysteinylation:1001.00	3.3	actin-binding protein	263	hypothetical	11	1381.56	Cysteinylation	136170	L8GT97	132	66.57	14.71	253	4.33342e+06	691.779	2	0.037099	0.961287	0.469144		185.421	131.631	96.4026	258.668	203.68	481.129	315.598	406.236
C(+119.00)DHLSFADVEKR	60.4	0.80447817-0.81778437	C1:Cysteinylation:1001.00	2.5	actin-binding protein	264	hypothetical	12	1537.67	Cysteinylation	136170	L8GT97	132	59.68	11.88	253	4.33342e+06	513.557	3	0.562826	0.961287	0.783413		73.8827	254.161	314.501	377.297	248.118	318.603	192.666	388.401
C(+119.00)ELILDDDYLPVNDER	76.59	1.1753379-1.1920035	C1:Cysteinylation:1001.00	2.3	protein	298	peroxidase	16	2039.88	Cysteinylation	199540	L8GJT1	64	60.12	31.43	283	4.34176e+06	1020.93	2	0.68863	0.964082	0.893802		269.707	329.558	117.276	193.008	261.38	159.78	313.013	241.15
C(+119.00)EQ(+0.98)ITEALQR	30.52	0.93253636-0.9486127	C1:Cysteinylation:1000.00;Q3:Deamidation (NQ):53.79	0.8	Acidic ribosomal protein	382	chaperonin	10	1309.56	Cysteinylation; Deamidation (NQ)	277960	L8GUV2	9	51.51	12.93	373	4.34461e+06	655.783	2	0.933416	1	0.860598		60.1868	0	175.112	134.721	103.642	167.745	0	148.89
C(+119.00)EQITEALQR	59.21	0.93160886-0.9591231	C1:Cysteinylation:1001.00	2.7	Acidic ribosomal protein	382	chaperonin	10	1308.58	Cysteinylation	277960	L8GUV2	9	69.81	13.04	373	4.34461e+06	655.288	2	0.991606	1	1.00125		1167.64	1728.52	1442.41	1782.72	1332.58	1699.96	1625.69	1402.24
C(+119.00)EYEDALFL	28.36	0.8966672-0.9210963	C1:Cysteinylation:1001.00	2.5	Acidic ribosomal protein	249	chaperonin	9	1220.47	Cysteinylation	277960	L8GUV2	9	67.47	36.32	241	4.34461e+06	611.237	2	0.951593	1	0.967339		207.978	518.347	196.441	200.092	219.348	884.575	91.0129	274.04
C(+119.00)EYEDALFLL	35.76	0.9612869-0.9801415	C1:Cysteinylation:1001.00	1	Acidic ribosomal protein	250	chaperonin	10	1333.56	Cysteinylation	277960	L8GUV2	9	63.78	42.04	241	4.34461e+06	667.772	2	0.979603	1	1.03936		0	47.7123	78.1809	59.626	47.7292	74.5422	53.5695	0
C(+119.00)FEVPTGWK	42.46	0.8821314-0.9074908	C1:Cysteinylation:1001.00	2.9	product	360	Phosphoglucomutase,	9	1184.5	Cysteinylation	141950	L8GV41	90	51.52	24.52	352	4.34959e+06	593.247	2	0.959794	1	1.02206		121.017	191.644	84.2853	104.826	155.206	46.8514	93.4577	276.319
C(+119.00)GYTGEDGFEISVPTSD	50.77	1.1015538-1.1148316	C1:Cysteinylation:1001.00	2.3	Stransferase domain containing protein	248	glycine	17	1894.72	Cysteinylation	290130	L8HBA2	670	60.16	31.31	232	4.368e+06	948.36	2	0.542396	0.961287	2.75122		0	65.8445	0	53.8427	0	61.8797	0	0
C(+119.00)HDSVIQI	30.87	0.81314284-0.8301611	C1:Cysteinylation:1001.00	2.9	protein S8e, putative	372	adenylyl	8	1032.44	Cysteinylation	288920	L8HMG4	78	50.88	18.16	365	4.36793e+06	517.217	2	0.639964	0.961287	0.884336		94.5832	136.837	59.5807	118.489	101.939	141.144	70.4696	147.342
C(+119.00)HDSVIQIK	65.37	0.8852242-0.9050169	C1:Cysteinylation:1001.00	3.6	protein S8e, putative	373	adenylyl	9	1160.53	Cysteinylation	288920	L8HMG4	78	68.91	7.83	365	4.36793e+06	581.257	2	0.816136	1	0.951696		331.429	422.638	367.784	340.273	380.289	535.673	475.152	220.77
C(+119.00)IDILDLYK	42.65	0.89635795-0.9303721	C1:Cysteinylation:1001.00	3.6	domain containing protein	399	GDPassociated	9	1213.57	Cysteinylation	53400	L8GXB4	172	69.37	33.27	391	4.34402e+06	607.787	2	0.609193	0.961287	1.35271		959.177	1126.65	840.429	1261.49	1044.49	1914.04	1118.59	153.014
C(+119.00)IELFNEIAEK	58.39	0.9912677-1.0162982	C1:Cysteinylation:1001.00	3.2	reductase	116	heat	11	1426.65	Cysteinylation	117330	L8H6T6	153	70.28	30.21	106	4.34237e+06	714.32	2	0.992711	1	0.995456		1330.72	1207.37	1558.87	272.271	682.243	1932.99	653.821	805.421
C(+119.00)IHIIDSGIGM(+15.99)TK	60.28	1.0234048-1.042869	C1:Cysteinylation:1001.00;M11:Oxidation (M):1001.00	1.4	reductase	88	heat	13	1521.7	Cysteinylation; Oxidation (M)	117330	L8H6U2	153	57.14	14.97	76	4.34237e+06	761.847	2	0.292193	0.961287	0.655072		210.06	196.874	72.3409	53.9068	151.216	241.905	141.347	169.385
C(+119.00)IHIIDSGIGMTK	73.72	1.0104272-1.0360723	C1:Cysteinylation:1001.00	3.2	reductase	88	heat	13	1505.7	Cysteinylation	117330	L8H6U2	153	49.93	19.19	76	4.34237e+06	502.901	3	0.538915	0.961287	1.16215		328.871	410.787	160.119	304.648	296.818	200.062	297.249	204.669
C(+119.00)LEHNINLIK	62.5	0.97426903-0.9952852	C1:Cysteinylation:1001.00	2.6	protein L23, putative	95	ribosomal	10	1314.64	Cysteinylation	164710	L8H0P3	431	65.18	13.73	86	4.3376e+06	658.318	2	0.74426	0.995995	0.950845		735.487	692.246	805.038	431.892	672.009	747.271	721.417	597.79
C(+119.00)NGVLEGIR	33.03	0.84346485-0.8700686	C1:Cysteinylation:1001.00	0.6	synthase complex protein	708	Myosin2	9	1078.49	Cysteinylation	69690	L8HMU1	3	68.67	13.98	700	4.35291e+06	540.243	2	0.569485	0.961287	1.17299		312.245	424.093	321.766	352.555	334.538	427.73	394.483	140.574
C(+119.00)SGLLTVGPR	55.17	0.8607888-0.89481163	C1:Cysteinylation:1001.00	2.7	translation elongation factor 2, putative	958	ATPcitrate	10	1120.54	Cysteinylation	220140	L8GXB0	7	59.15	16.21	949	4.33729e+06	561.26	2	0.252155	0.961287	0.735453		77.7825	169.555	99.6607	69.2024	91.4585	178.493	141.444	134.644
C(+119.00)SVGEISDALEK	65.12	0.9711782-0.9894134	C1:Cysteinylation:1001.00	5.8	protein	529	Mut	12	1368.59	Cysteinylation	265890	L8GVQ4	275	50.88	17.12	518	4.34145e+06	685.292	2	0.302767	0.961287	0.265497		0	68.5299	126.172	124.23	76.2488	130.72	154.621	140.278
C(+119.00)TQVIQDADGNVTELR	76.33	0.8607888-0.8706872	C1:Cysteinylation:1001.00	0	0	651	glutamine-tRNA	16	1879.84	Cysteinylation	263160	L8HDJ2	136	65.6	17.86	636	4.34129e+06	627.61	3	0.971405	1	1.05498		63.8846	0	0	0	0	51.5724	0	0
C(+119.00)VENQFSESYK	61.99	0.9807597-0.99652135	C1:Cysteinylation:1001.00	2	regulator receiver domain containing protein	48	Rasrelated	11	1451.57	Cysteinylation	125060	L8HHY7	652	56.49	10.28	38	4.33668e+06	726.778	2	0.232244	0.961287	0.241058		0	29.4183	84.3792	87.8097	52.0313	105.597	112.542	104.394
C(+119.00)VIIDVLDQNR	40.05	0.9751963-0.9977575	C1:Cysteinylation:1001.00	1.2	family protein	44	ribosomal	11	1405.67	Cysteinylation	71270	L8H418	747	62.77	28.01	34	4.35303e+06	703.834	2	0.62406	0.961287	1.29636		267.443	381.498	235.549	338.443	342.504	426.438	53.5115	368.483
C(+119.00)VRPPIIWGDLS	27.8	0.97890526-1.0082642	C1:Cysteinylation:1001.00	4.9	porin protein	604	cobalaminindependent	12	1473.71	Cysteinylation	105930	L8GPY9	24	43.79	33.12	593	4.33629e+06	737.846	2	0.931245	1	1.01352		222.948	281.94	393.457	365.288	303.227	349.246	326.271	247.792
C(+119.00)YIEESGEHIVA	57.56	0.97674173-0.99652135	C1:Cysteinylation:1001.00	2.3	synthase	529	eukaryotic	12	1467.6	Cysteinylation	58740	L8GT20	8	57.13	15.75	518	4.33922e+06	734.794	2	0.38369	0.961287	0.851227		76.2495	96.5941	50.5349	66.6491	90.2865	106.545	74.2536	66.1481
C(+15.99)NVGIKCATITPDEK	44.96	0.7961225-0.8153089	C1:Oxidation or Hydroxylation (C):2.36	2.7	family 3 protein	115	isocitrate	15	1606.77	Oxidation or Hydroxylation (C)	52800	L8GTE1	40	63.93	6.99	101	4.34399e+06	536.588	3	0.665762	0.961287	1.03937		1060.7	1349.66	1151.1	1433.19	1072.71	1277.31	1313.57	1124.39
C(-1.01)VSEGHPDKLC(-1.01)DQVSDAILDAC(+15.99)LANDPYSKVACETASK	43.71	0.95479536-0.9816869	C1:Half of a disulfide bridge:71.51;C11:Half of a disulfide bridge:82.54;C22:Oxidation or Hydroxylation (C):0.00	0.4	0	50	ATP:L-methionine	38	4008.78	Half of a disulfide bridge; Half of a disulfide bridge; Oxidation or Hydroxylation (C)	382880	L8GI71	13	72.75	26.8	13	4.3388e+06	802.756	5	0.678292	0.961287	1.19525		607.834	2465.09	1168.51	1959.97	525.935	1578.1	1216.46	1665.31
C(-1.01)VSEGHPDKLC(-1.01)DQVSDAILDACLANDPYSKVAC(+15.99)ETASK	38.6	0.95479536-0.9816869	C1:Half of a disulfide bridge:62.39;C11:Half of a disulfide bridge:81.22;C33:Oxidation or Hydroxylation (C):0.00	2.2	0	50	ATP:L-methionine	38	4008.78	Half of a disulfide bridge; Half of a disulfide bridge; Oxidation or Hydroxylation (C)	382880	L8GI71	13	71.37	26.81	13	4.3388e+06	802.757	5	0.567424	0.961287	1.42678		607.834	2465.09	1168.51	283.888	525.935	1578.1	271.57	532.134
CNVGIKC(+15.99)ATITPDEK	45.45	0.7961225-0.8153089	C7:Oxidation or Hydroxylation (C):10.92	2	family 3 protein	115	isocitrate	15	1606.77	Oxidation or Hydroxylation (C)	52800	L8GTE1	40	66.76	6.99	101	4.34399e+06	536.59	3	0.828466	1	0.97686		1125.93	1349.66	1169.59	1433.19	1131.34	1363.89	1612.34	1124.39
DC(+119.00)AFPLLHGV	37.86	0.87408966-0.89573944	C2:Cysteinylation:1001.00	6.6	M16 inactive domain containing protein	174	malate	10	1189.53	Cysteinylation	296910	L8HFT9	39	48.11	33.56	165	4.36833e+06	595.765	2	0.843097	1	1.09824		200.265	233.403	74.0442	130.687	160.269	323.605	111.266	53.8784
DC(+119.00)DHLSFADVEK	65.42	1.0095003-1.0240228	C2:Cysteinylation:1001.00	4.2	actin-binding protein	263	hypothetical	12	1496.59	Cysteinylation	136170	L8GT97	132	55.81	17.28	252	4.33342e+06	749.292	2	0.946026	1	1.12849		0	110.205	125.898	125.475	0	201.058	159.946	33.3805
DC(+119.00)DHLSFADVEKR	74.24	0.8214975-0.8382054	C2:Cysteinylation:1001.00	1.5	actin-binding protein	264	hypothetical	13	1652.69	Cysteinylation	136170	L8GT97	132	65.84	14.13	252	4.33342e+06	551.9	3	0.266472	0.961287	0.201996		0	126.725	125.135	235.263	114.489	146.105	350.144	382.601
DC(+47.98)AFPLLHGVTAS	35.14	0.93408227-0.96808726	C2:Cysteine oxidation to cysteic acid:1001.00	6.4	M16 inactive domain containing protein	177	malate	13	1377.62	Cysteine oxidation to cysteic acid	296910	L8HFT9	39	48.5	39.35	165	4.36833e+06	689.814	2	0.329858	0.961287	1.59781		155.084	227.307	244.485	53.456	141.016	151.195	59.1114	56.0849
DGC(+119.00)LNFIEENDEVLVA	32.49	1.134283-1.1583618	C3:Cysteinylation:1001.00	3.9	reductaselike, FMN-binding, putative	101	ribosomal	16	1897.81	Cysteinylation	200090	L8H109	1158	63.72	37.72	86	4.3418e+06	949.895	2	0.581837	0.961287	0.870678		227.83	506.548	319.718	186.313	355.349	358.516	375.202	250.255
EC(+119.00)LPN(+0.98)EKPAVVK	26.99	0.97581446-0.9940491	C2:Cysteinylation:1001.00;N5:Deamidation (NQ):1001.00	0.4	family protein	44	ribosomal	12	1445.69	Cysteinylation; Deamidation (NQ)	360260	L8HD98	1094	72.86	7.37	33	4.35249e+06	723.853	2	0.309877	0.961287	1.46535		272.738	339.722	301.866	298.901	245.872	369.403	76.7985	259.95
EC(+119.00)LPNEKPAVVK	61.47	0.9773599-1.0023929	C2:Cysteinylation:1001.00	1.9	family protein	44	ribosomal	12	1444.71	Cysteinylation	360260	L8HD98	1094	61.46	7.38	33	4.35249e+06	723.349	2	0.401386	0.961287	1.4147		634.344	262.281	761.431	498.017	232.476	232.147	849.443	343.586
EC(-1.01)VSEGHPDKLC(-1.01)DQVSDAILDAC(+15.99)LANDPYSKVACETASK	33.95	0.9551045-0.98230505	C2:Half of a disulfide bridge:54.23;C12:Half of a disulfide bridge:65.57;C23:Oxidation or Hydroxylation (C):3.11	3.9	0	50	ATP:L-methionine	39	4137.83	Half of a disulfide bridge; Half of a disulfide bridge; Oxidation or Hydroxylation (C)	382880	L8GI71	13	68.96	27	12	4.3388e+06	828.562	5	0.530209	0.961287	0.29495		0	3551.68	644.571	900.524	899.236	640.74	465.316	1016.01
EC(-1.01)VSEGHPDKLC(-1.01)DQVSDAILDACLANDPYSKVAC(+15.99)ETASK	27.09	0.9687054-0.98786813	C2:Half of a disulfide bridge:93.92;C12:Half of a disulfide bridge:115.60;C34:Oxidation or Hydroxylation (C):0.00	1.3	0	50	ATP:L-methionine	39	4137.83	Half of a disulfide bridge; Half of a disulfide bridge; Oxidation or Hydroxylation (C)	382880	L8GI71	13	61.63	26.99	12	4.3388e+06	828.554	5	0.5649	0.961287	0.85095		456.951	1420.68	644.571	495.915	739.462	898.607	702.09	848.299
EFTDNLC(+119.00)GGAADGEVAK	40.59	1.0984657-1.1194631	C7:Cysteinylation:1001.00	1.8	dehydrogenase	259	dihydrolipoyl	17	1814.75	Cysteinylation	152960	L8HET6	49	62.23	14.94	243	4.35363e+06	908.386	2	0.602381	0.961287	0.804353		97.185	28.3037	86.9694	97.5521	111.914	133.445	41.43	90.1068
ELEDLC(+119.00)NPIFTK	64.78	1.0462672-1.0669636	C6:Cysteinylation:1001.00	4.8	GroL, putative	612	high	12	1539.69	Cysteinylation	128510	L8GG56	10	60.61	28.06	601	4.33898e+06	770.841	2	0.440662	0.961287	1.79534		232.328	615.912	73.8468	82.175	83.0785	81.0195	376.004	33.0243
FC(+119.00)DVATGLNDTADNL	41.37	1.0549167-1.0719056	C2:Cysteinylation:1001.00	3.2	protein S13p/S18e, putative	252	Inositol3-phosphate	15	1686.69	Cysteinylation	34540	L8GW32	143	54.36	28.93	238	4.34973e+06	844.332	2	1	1	1		0	0	0	0	0	0	0	0
FKSC(+31.97)LQ(+0.98)LLLK	29.34	0.9074908-0.93408227	C4:dihydroxylation C:1001.00;Q6:Deamidation (NQ):1001.00	1.9	chain release factor eRF/aRF, subunit 1, putative	875	hypothetical	10	1224.66	dihydroxylation C; Deamidation (NQ)	178290	L8HJ62	978	78.29	31.15	866	4.33819e+06	613.317	2	0.530458	0.961287	1.14318		2268.26	2965.42	2530.77	1845.49	2958.23	1516.57	2640.32	1552.85
FNLVFNLAC(+31.97)ETK	25.95	0.9671599-0.9959033	C9:dihydroxylation C:1001.00	2.7	protein	94	NAD-dependent	12	1429.67	dihydroxylation C	64190	L8GKE8	171	69.77	35.18	83	4.33965e+06	715.837	2	0.276482	0.961287	0.487555		1020.65	1680.39	1138.95	121.624	1244.16	1817.63	1547.46	1201.48
FTTPADQC(+119.00)PVLDSK	62.54	1.0601681-1.0728322	C8:Cysteinylation:1001.00	0.6	ligase	410	phosphoenolpyruvate	14	1639.72	Cysteinylation	163860	L8GN92	86	61.79	15	397	4.33755e+06	820.852	2	0.50455	0.961287	0.332636		0	58.3259	51.1074	0	0	73.0873	60.3937	55.1612
GAC(+119.00)DGGLDIPHSDT	50.94	0.9761236-0.9993027	C3:Cysteinylation:1001.00	1.9	protein	179	ribosomal	14	1475.57	Cysteinylation	208100	L8GRC7	162	59.83	14.42	166	4.33995e+06	738.787	2	0.120808	0.961287	0.101282		0	95.7095	0	64.1286	61.5869	99.7895	104.882	90.491
GAC(+119.00)DGGLDIPHSDTR	80.63	0.8273764-0.8595514	C3:Cysteinylation:1001.00	3.7	protein	180	ribosomal	15	1631.67	Cysteinylation	208100	L8GRC7	162	58.93	10.58	166	4.33995e+06	816.834	2	0.279042	0.961287	0.749629		1551.95	2531.46	994.683	1629.1	1389.43	2643.81	2124.19	2583.66
GAC(+31.97)DGGLDIPHSDTR	45.04	0.9999207-1.0156802	C3:dihydroxylation C:1001.00	1.3	protein	180	ribosomal	15	1544.63	dihydroxylation C	208100	L8GRC7	162	51.42	14.04	166	4.33995e+06	773.312	2	0.321792	0.961287	0.316259		0	46.0252	89.8392	73.5378	67.3555	58.3087	86.6311	89.3347
GAC(+47.98)DGGLDIPHSDTR	77.17	0.9993027-1.0184611	C3:Cysteine oxidation to cysteic acid:1001.00	2.7	protein	180	ribosomal	15	1560.65	Cysteine oxidation to cysteic acid	208100	L8GRC7	162	56.44	13.99	166	4.33995e+06	781.32	2	0.929866	1	0.858843		0	38.6862	115.831	163.551	0	102.16	134.969	97.6935
GC(+119.00)IDFPGQL	30.44	0.8338739-0.8536739	C2:Cysteinylation:1001.00	0.7	superfamily protein	68	hypothetical	9	1067.44	Cysteinylation	173350	L8GMC3	1323	62.99	31.07	60	4.35661e+06	534.72	2	0.879294	1	0.950884		56.714	121.014	87.698	207.977	72.3382	153.648	129.088	106.719
GDLC(+119.00)IDIGR	41.72	0.8369678-0.8576954	C4:Cysteinylation:1001.00	2.7	putative	196	nucleoside	9	1079.47	Cysteinylation	46530	L8GQE5	144	68.61	20.13	188	4.34777e+06	540.737	2	0.842006	1	1.06059		360.341	455.827	256.88	481.772	283.845	616.948	204.653	448.272
GEDEQLIEAPC(+119.00)KK	50.87	1.0336007-1.0539901	C11:Cysteinylation:1001.00	1	dehydrogenase GroESlike domain containing protein	75	methylthioribulose1-phosphate	13	1577.71	Cysteinylation	131440	L8H9E4	545	63.53	8.58	63	4.33616e+06	789.85	2	0.556962	0.961287	0.48194		0	120.387	82.8231	84.1244	66.8205	102.284	28.2073	80.6499
GETLEEYWEC(+119.00)TWK	65.49	1.1064945-1.123477	C10:Cysteinylation:1001.00	3.2	subunit A, putative	125	Sadenosyl-L-homocysteine	13	1791.71	Cysteinylation	171100	L8H6B5	21	64.16	35.33	113	4.35645e+06	896.846	2	0.239309	0.961287	0.535283		55.3192	353.638	115.445	217.424	197.406	541.775	323.27	172.997
GFGYC(+119.00)EFEDADTANK	53.25	1.0879658-1.1006273	C5:Cysteinylation:1001.00	1.1	factor 3b subunit 1, putative	339	RNA	15	1784.67	Cysteinylation	63380	L8HEN3	653	52.93	21.77	325	4.33959e+06	893.328	2	0.355918	0.961287	0.461156		0	0	0	0	0	0	22.111	0
GGIDIVLNEC(+119.00)SNR	47.38	1.0107362-1.0345275	C10:Cysteinylation:1001.00	1.7	protein L10, putative	33	HSP91	13	1507.68	Cysteinylation	271380	L8GTS5	44	62.13	21.97	21	4.33662e+06	754.849	2	0.299827	0.961287	0.548924		208.199	43.2311	401.043	313.08	225.547	287.5	492.147	390.037
GILPIC(+47.98)LDTPTNR	38.25	0.9764326-1.0061011	C6:Cysteine oxidation to cysteic acid:1001.00	1.1	gyrase/topoisomerase IV, A subunit	165	dihydropteridine	13	1459.73	Cysteine oxidation to cysteic acid	327230	L8GSH9	1038	64.04	37.92	153	4.34004e+06	730.864	2	0.250814	0.961287	0.262254		0	89.5475	70.639	39.8677	85.9756	68.762	98.0432	91.9794
GNDEGLELC(+119.00)K	43.02	0.8682127-0.8929561	C9:Cysteinylation:1001.00	1.7	alcohol dehydrogenase family protein	228	Enolase,	10	1195.48	Cysteinylation	97820	L8GRZ9	27	64.58	9.37	219	4.33511e+06	598.743	2	0.713103	0.986347	1.19094		253.327	226.37	241.471	382.17	63.963	248.782	425.455	388.56
GVIC(+119.00)GEESFGTGSDHIR	64.13	0.88677067-0.9173859	C4:Cysteinylation:1001.00	3	product	387	Phosphoglucomutase,	17	1881.8	Cysteinylation	141950	L8GV41	90	59.55	14.35	371	4.34959e+06	628.266	3	0.667101	0.961287	1.1569		236.24	291.979	211.473	100.075	227.551	109.696	121.754	268.137
GVLC(+119.00)EENMR	32.85	0.89543015-0.91645825	C4:Cysteinylation:1001.00	2.9	synthase	680	eukaryotic	9	1168.47	Cysteinylation	58740	L8GT20	8	59.56	9.22	672	4.33922e+06	585.234	2	0.537194	0.961287	1.33703		395.156	391.639	284.582	101.727	79.0379	320.101	229.472	241.483
GYSIPEC(+119.00)QAK	38.44	0.89975977-0.9105831	C7:Cysteinylation:1001.00	0.1	hydratase, mitochondrial, putative	128	citrate	10	1213.51	Cysteinylation	53890	L8HAH1	16	67.22	8.33	119	4.34405e+06	607.748	2	0.519006	0.961287	0.263183		0	120.927	194.788	0	105.195	0	236.666	197.206
HC(+119.00)GAFAPEEAEDYLK	76.57	1.1055682-1.1231682	C2:Cysteinylation:1001.00	3.2	translation elongation factor 2, putative	1077	ATPcitrate	15	1797.73	Cysteinylation	220140	L8GXB0	7	56.62	21.6	1063	4.33729e+06	899.863	2	0.852047	1	0.9407		296.68	208.902	219.666	138.32	103.513	277.317	367.865	227.726
HVFGTPQKPENC(+119.00)YTDIR	60.96	0.8768734-0.89481163	C12:Cysteinylation:1001.00	2.7	kinase	28	coronin3,	17	2122.96	Cysteinylation	53240	L8GFZ9	45	58.09	11.23	12	4.344e+06	708.65	3	0.726211	0.986347	1.1463		124.907	116.461	176.813	200.811	229.842	158.952	171.938	47.6217
IC(+119.00)DEVAAIPSK	65.43	0.91305685-0.9387198	C2:Cysteinylation:1001.00	2.8	aminotransferase, putative	44	ribosomal	11	1263.58	Cysteinylation	350820	L8HA34	245	71.4	13.02	34	4.3399e+06	632.79	2	0.884526	1	0.934146		183.433	653.795	522.888	1158.59	621.696	1020.54	406.548	369.899
IC(+119.00)DEVAAIPSKR	64.13	0.7877663-0.8035498	C2:Cysteinylation:1001.00	0.7	aminotransferase, putative	45	ribosomal	12	1419.68	Cysteinylation	350820	L8HA34	245	61.71	9.56	34	4.3399e+06	710.836	2	0.825228	1	1.11089		118.19	225.795	49.5321	86.5741	63.262	245.664	78.8525	61.3179
IENIETDLATGINLC(+119.00)	52.09	1.0759208-1.0916717	C15:Cysteinylation:1001.00	2	carboxylase	45	gelation	15	1736.8	Cysteinylation	70830	L8H3N1	33	64.33	35.09	31	4.35299e+06	869.396	2	0.0850448	0.961287	0.568168		61.6615	107.958	117.172	182.302	136.213	279.681	221.527	161.686
IIDFPLPAEGC(+47.98)GLTSDLK	44.19	1.1500273-1.1750293	C11:Cysteine oxidation to cysteic acid:1001.00	1.7	protease regulatory subunit 6B family protein	69	pyridoxaldependent	18	1935.95	Cysteine oxidation to cysteic acid	184160	L8GGG6	301	59.03	40.4	52	4.34601e+06	968.961	2	0.831443	1	0.946884		75.7242	134.553	44.327	60.5591	67.8945	79.4894	92.4174	68.2169
IPAEFHDC(+119.00)GNQK	41.8	0.75309813-0.76455194	C8:Cysteinylation:1001.00	0	binding domain containing protein	87	hypothetical	12	1476.61	Cysteinylation	89170	L8HAW5	1067	67.64	5.35	76	4.33868e+06	739.293	2	0.904226	1	0.827062		0	45.7345	59.2054	87.4748	0	60.49	88.9824	94.0478
ISVLNDC(+15.99)LKSICNAEK	31.52	0.850271-0.86697537	C7:Oxidation or Hydroxylation (C):7.38	2.4	putative	19	ribosomal	16	1764.88	Oxidation or Hydroxylation (C)	219070	L8GYZ0	262	47.57	16.29	4	4.33724e+06	883.44	2	0.539238	0.961287	1.22798		468.213	215.167	552.844	183.208	354.702	200.046	319.692	197.824
ISVLNDCLKSIC(+15.99)NAEK	28.21	0.8450118-0.86202615	C12:Oxidation or Hydroxylation (C):0.00	0	putative	19	ribosomal	16	1764.88	Oxidation or Hydroxylation (C)	219070	L8GYZ0	262	65.22	16.25	4	4.33724e+06	589.293	3	0.337741	0.961287	1.39228		601.029	254.283	548.126	220.709	421.892	226.486	291.38	176.73
IVC(+119.00)DNTLDQR	54.42	0.93439144-0.9619051	C3:Cysteinylation:1001.00	2.6	protein	207	vacuolar	10	1294.56	Cysteinylation	203630	L8GVQ1	242	68.67	6.28	198	4.33833e+06	648.283	2	0.474389	0.961287	0.77515		267.915	656.715	159.431	358.156	262.745	476.38	534.672	415.817
IWC(+119.00)FGPE	31.1	0.8026214-0.8153089	C3:Cysteinylation:1001.00	1.1	synthase	637	eukaryotic	7	969.372	Cysteinylation	58740	L8GT20	8	62.9	31.21	631	4.33922e+06	485.685	2	0.331127	0.961287	0.307701		0	41.7973	76.5929	136.954	61.805	96.5768	100.7	81.371
KC(+15.99)NVGIKCATITPDEK	29.29	0.8382054-0.8598608	C2:Oxidation or Hydroxylation (C):13.13	2.7	family 3 protein	115	isocitrate	16	1734.86	Oxidation or Hydroxylation (C)	52800	L8GTE1	40	49.91	5.05	100	4.34399e+06	579.284	3	0.496449	0.961287	0.460927		0	68.2997	65.9484	81.1843	51.6102	58.9477	45.6188	58.3741
KC(+31.97)GKN(+0.98)AYPLESLK	37.27	0.7982888-0.8211881	C2:dihydroxylation C:1001.00;N5:Deamidation (NQ):1001.00	2.9	synthase	20	LIM	13	1482.72	dihydroxylation C; Deamidation (NQ)	269350	L8GNN8	32	58.62	13.63	8	4.3416e+06	495.236	3	0.385479	0.961287	0.749399		482.86	612.107	325.776	162.004	504.62	608.865	419.761	383.491
KCNVGIKC(+15.99)ATITPDEK	46.51	0.8307799-0.8474867	C8:Oxidation or Hydroxylation (C):0.00	0.5	family 3 protein	115	isocitrate	16	1734.86	Oxidation or Hydroxylation (C)	52800	L8GTE1	40	64.36	5.05	100	4.34399e+06	579.288	3	0.439984	0.961287	0.40434		0	79.1093	65.3972	92.4855	66.5648	80.8204	59.8221	55.6217
KEC(+119.00)LPNEKPAVVK	59.98	0.8626448-0.87718266	C3:Cysteinylation:1001.00	0	family protein	44	ribosomal	13	1572.8	Cysteinylation	360260	L8HD98	1094	66.51	5.24	32	4.35249e+06	525.269	3	0.924361	1	0.859874		0	72.5228	60.6076	68.8753	0	85.2315	92.514	70.2295
KENEWC(+119.00)MDL	33.55	0.9059446-0.9204779	C6:Cysteinylation:1001.00	7.8	ligase	159	Sphase	9	1285.48	Cysteinylation	300880	L8GW23	155	46.67	25.54	151	4.35337e+06	643.732	2	0.771645	1	0.840617		28.3417	156.187	77.2715	92.4116	338.947	63.2176	56.0447	52.713
KIC(+119.00)DEVAAIPSK	38.37	0.98910433-1.0085732	C3:Cysteinylation:1001.00	1.9	aminotransferase, putative	44	ribosomal	12	1391.68	Cysteinylation	350820	L8HA34	245	48.88	10.36	33	4.3399e+06	696.84	2	0.647629	0.961287	1.11032		360.717	233.544	197.175	194.715	161.39	184.718	341.183	209.232
KIWC(+119.00)FGPE	36.19	0.8329457-0.8595514	C4:Cysteinylation:1001.00	2.8	synthase	637	eukaryotic	8	1097.47	Cysteinylation	58740	L8GT20	8	61.71	26.5	630	4.33922e+06	549.734	2	0.995025	1	1.00238		174.84	376.491	211.574	212.427	336.859	284.814	88.3213	345.832
KQQVC(+47.98)SIN(+0.98)ISPK	26.54	0.9866319-1.0079552	C5:Cysteine oxidation to cysteic acid:1000.00;N8:Deamidation (NQ):22.09	2.9	protein family protein	113	peptidylprolyl	12	1392.69	Cysteine oxidation to cysteic acid; Deamidation (NQ)	234620	L8GPH9	185	61.66	13.85	102	4.34107e+06	697.339	2	0.155522	0.961287	0.585769		61.7348	288.928	187.549	164.362	229.33	282.094	278.775	258.953
KVEN(+0.98)ELSGIC(+119.00)K	27.61	0.9449029-0.96221423	N4:Deamidation (NQ):1001.00;C10:Cysteinylation:1001.00	3.6	domain containing protein	161	hypothetical	11	1338.62	Deamidation (NQ); Cysteinylation	23820	L8H373	15	64.46	7.16	151	4.33794e+06	670.313	2	0.905869	1	0.81594		0	77.4421	143.974	56.0526	59.9914	131.595	0	178.606
KVENELSGIC(+119.00)	34.35	0.88831705-0.9158398	C10:Cysteinylation:1001.00	6.3	domain containing protein	160	hypothetical	10	1209.54	Cysteinylation	23820	L8H373	15	74.67	12.17	151	4.33794e+06	605.768	2	0.427382	0.961287	0.274328		244.075	30620	518.997	24875.2	23047.5	28766.8	27888.4	921.385
KVENELSGIC(+119.00)K	60.34	0.94335717-0.961596	C10:Cysteinylation:1001.00	1.7	domain containing protein	161	hypothetical	11	1337.63	Cysteinylation	23820	L8H373	15	74.4	7.28	151	4.33794e+06	669.805	2	0.584492	0.961287	0.923625		1010.92	1578.29	1078.89	1269.21	1030.16	1540.31	1244.39	1520.41
KVENELSGIC(+305.07)K	35.05	0.77352864-0.78590924	C10:Glutathione disulfide:1001.00	1.8	domain containing protein	161	hypothetical	11	1523.7	Glutathione disulfide	23820	L8H373	15	61.15	9.87	151	4.33794e+06	508.897	3	0.469432	0.961287	3.67878		156.485	0	67.638	0	57.7892	0	0	0
KVENELSGIC(+47.98)KDIL	31.92	1.0576969-1.0808625	C10:Cysteine oxidation to cysteic acid:1001.00	4.2	domain containing protein	164	hypothetical	14	1607.81	Cysteine oxidation to cysteic acid	23820	L8H373	15	58.46	28.75	151	4.33794e+06	804.903	2	0.234277	0.961287	0.212407		0	69.7725	115.222	140.442	177.61	144.423	144.438	149.711
LC(+47.98)VIIDVLDQNR	55.68	0.98292315-1.0159892	C2:Cysteine oxidation to cysteic acid:1001.00	0	family protein	44	ribosomal	12	1447.73	Cysteine oxidation to cysteic acid	71270	L8H418	747	52.97	42.03	33	4.35303e+06	724.856	2	0.188897	0.961287	1.56853		176.768	492.788	154.756	126.923	121.673	135.939	133.782	127.743
LEDLC(+119.00)NPIFTK	61.46	0.9634507-1.020315	C5:Cysteinylation:1001.00	1.8	GroL, putative	612	high	11	1410.65	Cysteinylation	128510	L8GG56	10	67.53	25.51	602	4.33898e+06	706.324	2	0.586687	0.961287	0.808588		677.908	1878.46	962.136	1536.44	620.264	2116.5	1604.12	2091.15
LEQLC(+119.00)GQTPVQSK	48.21	1.021242-1.0373081	C5:Cysteinylation:1001.00	0	protein	66	ribosomal	13	1548.73	Cysteinylation	369900	L8GZ94	396	62.58	8.98	54	4.34027e+06	775.359	2	1	1	1		0	0	0	0	0	0	0	0
LGC(+119.00)QPMQGIEEVNLYK	54.11	1.1386051-1.1688564	C3:Cysteinylation:1001.00	0.3	L inhibitor family protein	62	bicaudal	16	1939.88	Cysteinylation	325180	L8HE68	326	63.89	27.59	47	4.33692e+06	647.621	3	0.00790443	0.961287	0.713504		62.9646	64.8987	70.6681	72.9478	117.949	86.4754	82.71	96.3468
LGC(+119.00)QPMQGIEEVNLY	47.94	1.0907452-1.125947	C3:Cysteinylation:1001.00	2.9	L inhibitor family protein	61	bicaudal	15	1811.79	Cysteinylation	325180	L8HE68	326	71.09	33.26	47	4.33692e+06	906.887	2	0.597355	0.961287	0.825854		797.753	1548.41	666.916	889.225	1055.69	2070.71	1387.14	519.334
LGC(+119.00)QPMQGIEEVNL	36.95	1.0499742-1.0753031	C3:Cysteinylation:1001.00	3.3	L inhibitor family protein	60	bicaudal	14	1648.73	Cysteinylation	325180	L8HE68	326	68.63	31.95	47	4.33692e+06	825.364	2	0.0257976	0.961287	0.427673		660.524	466.316	226.512	242.863	862.773	1190.11	660.316	747.028
LGGAINDSLEHVAC(+119.00)VK	49.11	0.8385148-0.85274583	C14:Cysteinylation:1001.00	1.4	factor 1-alpha, putative	126	nucleolar	16	1743.83	Cysteinylation	200430	L8GDR3	69	60.44	21.23	111	4.34183e+06	872.908	2	0.622004	0.961287	2.26056		0	31.1837	0	68.6508	0	0	0	81.9801
LIDPEDMVNC(+119.00)PDELSMM	52.44	1.1713256-1.1978668	C10:Cysteinylation:1001.00	3.5	carboxylase	218	gelation	17	2069.81	Cysteinylation	70830	L8H3N1	33	61.42	39.46	202	4.35299e+06	1035.91	2	0.177303	0.961287	1.83745		247.043	289.123	136.188	66.5634	68.5951	99.6925	55.6032	149.388
LVC(+119.00)FPYLGGEPSV	28.36	1.003629-1.0373081	C3:Cysteinylation:1001.00	1.9	synthetase and ligase	3319	AMP-dependent	13	1498.68	Cysteinylation	293900	L8HIJ4	5	63.84	38	3307	4.36817e+06	750.337	2	0.780567	1	1.0738		107.71	277.351	195.407	232.14	149.34	135.811	220.847	227.551
M(+15.99)QNVKC(+47.98)VVVGDGAVGK	26.68	1.0465761-1.0780828	M1:Oxidation (M):1001.00;C6:Cysteine oxidation to cysteic acid:1001.00	3.7	serine endopeptidase	18	Ras	16	1666.8	Oxidation (M); Cysteine oxidation to cysteic acid	276650	L8GIH3	777	42	22.91	3	4.33745e+06	556.6	3	0.549976	0.961287	1.26763		82.7933	160.512	160.102	132.672	52.229	181.998	185.735	61.9203
N(+0.98)M(+15.99)LGPGM(+15.99)DVPAPDMGTGPR	40.03	1.1244032-1.1355178	N1:Deamidation (NQ):1000.00;M2:Oxidation (M):69.26;M7:Oxidation (M):71.72	0	domain containing protein	156	Glutamate/Leucine/Phenylalanine/Valine	19	1944.84	Deamidation (NQ); Oxidation (M); Oxidation (M)	144200	L8HFB5	217	59.97	19.99	138	4.35356e+06	973.413	2	0.355918	0.961287	0.371151		0	0	0	0	0	0	0	52.6983
NC(+119.00)DPEGPLM	28.63	0.8422274-0.8542926	C2:Cysteinylation:1001.00	1.5	synthase	377	eukaryotic	9	1093.39	Cysteinylation	58740	L8GT20	8	59.86	18.37	369	4.33922e+06	547.695	2	0.355918	0.961287	2.66977		0	0	0	50.8039	0	0	0	0
NC(+119.00)DPEGPLML	40.12	0.88336855-0.90563536	C2:Cysteinylation:1001.00	2.7	synthase	378	eukaryotic	10	1206.47	Cysteinylation	58740	L8GT20	8	63.75	31.44	369	4.33922e+06	604.231	2	0.671101	0.961287	1.34583		379.796	181.721	96.3504	144.053	365.405	191.344	181.229	23.0439
NEVYC(+15.99)QIIK	26.68	0.86140746-0.88831705	C5:Oxidation or Hydroxylation (C):1001.00	3.1	protein	1327	myosin1,	9	1124.55	Oxidation or Hydroxylation (C)	224400	L8H7M2	96	53.33	25.77	1319	4.33807e+06	563.272	2	0.102487	0.961287	0.53624		144.083	54.1777	88.9898	217.964	203.076	214.206	153.472	274.288
NLQ(+0.98)DATC(+305.07)VARNILLDPR	26.15	1.2194663-1.2456897	Q3:Deamidation (NQ):0.00;C7:Glutathione disulfide:1000.00	3.2	translation initiation factor 4 gamma 3 (eIF4-gamma 3), putative	404	Tcomplex	17	2217.05	Deamidation (NQ); Glutathione disulfide	53280	L8GYS4	430	66.91	34.69	388	4.34401e+06	1109.51	2	0.867352	1	1.07291		489.229	851.314	317.725	612.464	177.327	794.863	673.736	644.055
NNC(+119.00)AGFFGDDDTPK	77.44	1.0088823-1.0292753	C3:Cysteinylation:1001.00	3.1	dehydrogenase	287	guanine	14	1618.6	Cysteinylation	364310	L8H4P8	48	65.22	16.69	274	4.33592e+06	810.297	2	0.56817	0.961287	0.689279		51.0904	350.761	295.724	233.806	79.5153	591.663	345.646	337.563
NNC(+47.98)AGFFGDDDTPK	62.81	0.9866319-1.0057921	C3:Cysteine oxidation to cysteic acid:1001.00	0.2	dehydrogenase	287	guanine	14	1547.58	Cysteine oxidation to cysteic acid	364310	L8H4P8	48	63.88	22.82	274	4.33592e+06	774.79	2	0.950329	1	1.12309		0	71.3278	146.986	345.63	0	158.885	160.95	89.0649
NPFVVC(+47.98)GISFTPIYK	26.49	1.0610948-1.0833333	C6:Cysteine oxidation to cysteic acid:1001.00	3.7	protein L4/L1 family	1172	alphaCOP,	15	1731.85	Cysteine oxidation to cysteic acid	288360	L8GEB3	190	55.36	33.23	1158	4.36787e+06	866.914	2	0.269204	0.961287	0.707261		115.264	126.093	62.3877	43.3484	123.559	152.508	86.5043	96.3678
QADLSPLQ(+0.98)NC(+15.99)LISIVSK	33.75	1.1429272-1.1679305	Q8:Deamidation (NQ):20.00;C10:Oxidation or Hydroxylation (C):1000.00	2.5	dependent oxidoreductase domain containing protein	1211	HEAT	17	1844.96	Deamidation (NQ); Oxidation or Hydroxylation (C)	253480	L8GEA4	2263	68.87	31.35	1195	4.36762e+06	923.459	2	0.961655	1	0.988949		519.306	1145.09	1382.5	1092.06	952.301	1132.26	985.782	883.039
QAHFC(+15.99)ALAANCTEPAYI	28.12	0.8199504-0.8474867	C5:Oxidation or Hydroxylation (C):6.67	2.2	protein L23, putative	79	ribosomal	17	1837.81	Oxidation or Hydroxylation (C)	164710	L8H0P3	431	58.26	25.26	63	4.3376e+06	919.899	2	0.254141	0.961287	0.661517		714.869	879.715	663.773	209.741	705.174	834.988	855.841	907.274
QAHFC(+15.99)ALAANCTEPAYIK	37.33	0.88089424-0.9037799	C5:Oxidation or Hydroxylation (C):9.27	1	protein L23, putative	80	ribosomal	18	1965.91	Oxidation or Hydroxylation (C)	164710	L8H0P3	431	67.01	17.08	63	4.3376e+06	656.3	3	0.552431	0.961287	0.90546		1683.66	1760.53	1352.11	1020.28	1795.37	1850.36	1506.27	1215.72
QAHFCALAANC(+15.99)TEPAYI	27.55	0.8140712-0.83882415	C11:Oxidation or Hydroxylation (C):0.00	1.8	protein L23, putative	79	ribosomal	17	1837.81	Oxidation or Hydroxylation (C)	164710	L8H0P3	431	52.99	25.27	63	4.3376e+06	919.894	2	0.844471	1	0.947202		452.129	736.958	698.232	260.977	430.891	468.726	522.72	714.466
QAHFCALAANC(+15.99)TEPAYIK	40.58	0.88275-0.9099646	C11:Oxidation or Hydroxylation (C):16.36	1.1	protein L23, putative	80	ribosomal	18	1965.91	Oxidation or Hydroxylation (C)	164710	L8H0P3	431	65.46	17.09	63	4.3376e+06	656.304	3	0.541631	0.961287	0.746011		1959.02	1776.42	2148.58	330.097	1947.2	1510.05	1438.94	1883.43
QNC(+119.00)TVNYPIVADPDR	35.05	1.1117438-1.1265645	C3:Cysteinylation:1001.00	5.2	synthase alpha chain, putative	106	peroxidase	15	1822.8	Cysteinylation	283560	L8H083	466	53	18.55	92	4.34489e+06	912.401	2	1	1	1		0	0	0	0	0	0	0	0
RKVENELSGIC(+119.00)	45.28	0.9381015-0.9649962	C11:Cysteinylation:1001.00	4.1	domain containing protein	160	hypothetical	11	1365.64	Cysteinylation	23820	L8H373	15	53.27	8.36	150	4.33794e+06	683.811	2	0.659743	0.961287	0.790074		188.62	119.948	160.665	39.7429	177.71	148.115	49.6818	283.519
RKVENELSGIC(+119.00)K	55.19	0.7883853-0.8143806	C11:Cysteinylation:1001.00	0.2	domain containing protein	161	hypothetical	12	1493.73	Cysteinylation	23820	L8H373	15	72.35	5.21	150	4.33794e+06	498.907	3	0.922093	1	0.982955		900.127	755.313	502.784	678.085	873.793	735.22	507.517	761.528
SAPASRAASLVSGAQC(+15.99)YATK	35.17	1.174412-1.1966324	C16:Oxidation or Hydroxylation (C):1001.00	2.9	dependent glutamate dehydrogenase	30	AMPbinding	20	1953.96	Oxidation or Hydroxylation (C)	39660	L8H2D5	364	69.7	17.95	11	4.34333e+06	977.962	2	0.591648	0.961287	1.10882		1160.62	1002.57	1073.19	770.371	567.061	1111.06	1116.98	904.326
SC(+119.00)SDLFVVQ	27.66	0.83603966-0.86233544	C2:Cysteinylation:1001.00	3.4	dehydrogenase	410	UDPglucose	9	1115.46	Cysteinylation	376800	L8H358	79	61.81	27.67	402	4.35373e+06	558.731	2	0.71996	0.986347	0.866406		114.232	320.141	316.553	193.705	147.682	359.299	158.123	474.299
SC(+119.00)VVDVDPHFTPA	58.34	0.9795234-1.0057921	C2:Cysteinylation:1001.00	4.4	synthetase and ligase	2491	AMP-dependent	13	1504.63	Cysteinylation	293900	L8HIJ4	5	46.36	22.59	2479	4.36817e+06	753.309	2	0.932538	1	1.03543		63.583	137.611	129.78	210.921	187.344	84.9577	215.719	60.688
SGAISPC(+119.00)DVIVPAGPTGQDPAK	58.78	1.2166893-1.2404455	C7:Cysteinylation:1001.00	2	disulfideisomerase domain containing protein	135	ribosomal	22	2198.03	Cysteinylation	374090	L8GPQ3	53	62.07	23.5	114	4.33436e+06	1100.01	2	0.743008	0.995995	1.22367		130.836	192.954	285.146	38.2075	122.092	204.051	146.571	33.5947
SHEGTLYC(+47.98)PVHYAPAQVEV	48.14	1.1842881-1.2083584	C8:Cysteine oxidation to cysteic acid:1001.00	1	cytochrome b reductase, putative	65	LIM	19	2146.96	Cysteine oxidation to cysteic acid	96970	L8H5V6	663	59.37	29.89	47	4.33503e+06	1074.48	2	0.243831	0.961287	0.576144		17.0668	81.6462	81.9825	92.4658	65.7826	115.247	121.876	103.755
SLC(+119.00)DSWGWEEAR	44.73	1.0039381-1.0184611	C3:Cysteinylation:1001.00	1.8	zincbinding dehydrogenase, putative	240	hypothetical	12	1556.6	Cysteinylation	70350	L8H730	113	60.86	25.05	229	4.35296e+06	779.296	2	0.922365	1	0.966715		94.4157	137.842	62.5561	111.452	126.255	178.755	45.9592	100.163
SPSLIICLDSGC(+15.99)GNYEQL	29.43	1.1463228-1.170091	C12:Oxidation or Hydroxylation (C):9.30	5	protein	205	peptidase	18	1926.87	Oxidation or Hydroxylation (C)	119270	L8H0T8	319	62.03	38.68	188	4.35808e+06	964.425	2	0.830674	1	1.16624		95.5624	391.183	244.575	51.7532	31.4066	264.739	288.698	106.557
SQPLADIDEFC(+119.00)GK	41.82	1.0369991-1.0518277	C11:Cysteinylation:1001.00	0.8	epimerase/dehydratase family protein	179	phosphoenolpyruvate	13	1540.65	Cysteinylation	100080	L8GDE8	145	63.58	23.45	167	4.33521e+06	771.327	2	0.51036	0.961287	0.340285		0	0	0	50.4705	0	0	57.5185	65.4425
SQPLADIDEFC(+15.99)GKIQACK	39.53	0.873471-0.89604867	C11:Oxidation or Hydroxylation (C):4.12	2.8	epimerase/dehydratase family protein	184	phosphoenolpyruvate	18	1980.93	Oxidation or Hydroxylation (C)	100080	L8GDE8	145	68.25	20.11	167	4.33521e+06	991.453	2	0.516278	0.961287	0.854173		979.439	1410.5	1159.01	1127.52	715.612	1714.9	1534.53	1800.88
SQPLADIDEFCGKIQAC(+15.99)K	37.83	0.873471-0.89604867	C17:Oxidation or Hydroxylation (C):0.00	2	epimerase/dehydratase family protein	184	phosphoenolpyruvate	18	1980.93	Oxidation or Hydroxylation (C)	100080	L8GDE8	145	76.25	20.13	167	4.33521e+06	991.448	2	0.46367	0.961287	0.839152		541.885	1109.52	618.217	1127.52	715.612	1099.57	894.416	1200.88
STTTGHLIYRC(+119.00)	37.26	0.9350098-0.9702509	C11:Cysteinylation:1001.00	4.4	protein L35Ae, putative	31	translation	11	1369.61	Cysteinylation	38130	L8GIV4	365	52.37	6.9	21	4.33564e+06	685.812	2	0.257184	0.961287	0.659014		129.465	169.801	81.6538	70.0499	199.08	190.353	73.9849	237.775
SVLNDC(+15.99)LKSICNAEK	31.73	0.81561834-0.8329457	C6:Oxidation or Hydroxylation (C):5.79	2.8	putative	19	ribosomal	15	1651.79	Oxidation or Hydroxylation (C)	219070	L8GYZ0	262	54.58	12.34	5	4.33724e+06	826.892	2	0.14512	0.961287	0.390963		106.321	354.219	101.52	328.832	162.359	1045.11	337.168	940.571
SVVGC(+119.00)HSLEDLVK	39.04	1.0132083-1.0252587	C5:Cysteinylation:1001.00	7.8	domain containing protein	56	phosphogluconate	13	1503.71	Cysteinylation	149990	L8GP85	72	28.55	20.73	44	4.35159e+06	752.851	2	0.14469	0.961287	11.7296		340.187	55.6439	0	0	0	0	0	0
TAEEIADAESAPLTDMRDPC(+119.00)PDAAR	67.47	1.0271125-1.0505921	C20:Cysteinylation:1001.00	0.5	putative	159	ubiquinol	25	2763.18	Cysteinylation	71580	L8HIC2	332	65.94	22.32	135	4.35306e+06	922.051	3	0.347074	0.961287	0.823976		89.2214	145.253	170.711	115.368	110.447	164.873	203.285	149.58
TAEELNC(+15.99)AFIECSAK	36.08	1.0675814-1.0907452	C7:Oxidation or Hydroxylation (C):0.00	0	aminopeptidase, type I, putative	151	Rasrelated	15	1643.72	Oxidation or Hydroxylation (C)	355850	L8HHY1	1382	64.19	13.49	137	4.34536e+06	822.848	2	0.494363	0.961287	0.319337		0	60.556	51.7536	0	0	81.9107	65.8851	55.8438
TC(+119.00)VELGDRNPIVS	44.74	0.9832322-1.0005388	C2:Cysteinylation:1001.00	4.2	Cterminal TIM barrel domain containing protein [Source:UniProtKB/TrEMBL;Acc:L8GRZ9]	483	phosphoribosylformylglycinamidine	13	1520.7	Cysteinylation	275720	L8H1Z5	23	53.64	18.72	471	4.33741e+06	761.345	2	0.633489	0.961287	0.5502		145.182	82.1483	0	62.5923	24.6572	38.3044	110.988	77.7109
TGGIPRAIC(+15.99)GGGR	31.27	0.8972857-0.9173859	C9:Oxidation or Hydroxylation (C):1001.00	1.2	binding motif containing protein	338	histidine-tRNA	13	1229.63	Oxidation or Hydroxylation (C)	76860	L8H0A5	278	81.21	20.38	326	4.33585e+06	615.811	2	0.41641	0.961287	1.03055		4787.41	4626.21	4891.04	5266.52	4640.65	4642.05	4650.29	5049.11
TGNNIDLGTAC(+119.00)GK	52.41	0.9594322-0.97797805	C11:Cysteinylation:1001.00	3.2	type 11, putative	87	60S	13	1381.6	Cysteinylation	91060	L8GX53	869	60.72	8.15	75	4.33462e+06	691.797	2	0.0798389	0.961287	1.61985		94.087	150.679	125.437	83.3712	109.825	44.9243	70.6023	61.8193
TIAEC(+119.00)LADELINAAK	79.65	1.1055682-1.1358266	C5:Cysteinylation:1001.00	2.7	protein	176	ribosomal	15	1692.81	Cysteinylation	220200	L8HC77	437	72.79	40.13	162	4.33729e+06	847.399	2	0.651249	0.961287	1.18583		826.344	2360.34	1430.93	1811.67	558.678	1376.24	1848.49	1799.18
TIC(+119.00)EIILPK	40.78	0.89543015-0.9133661	C3:Cysteinylation:1001.00	5.3	protein	131	singlestrand	9	1147.6	Cysteinylation	184100	L8HBV6	1750	52.34	23.74	123	4.34601e+06	574.793	2	0.929227	1	0.852756		0	216.531	94.6917	60.3255	0	87.9866	133.388	199.296
TN(+0.98)SLLEGVSQPLADIDEFC(+47.98)GK	36.26	1.2281052-1.2450728	N2:Deamidation (NQ):0.00;C19:Cysteine oxidation to cysteic acid:1000.00	0	epimerase/dehydratase family protein	179	phosphoenolpyruvate	21	2284.04	Deamidation (NQ); Cysteine oxidation to cysteic acid	100080	L8GDE8	145	59.65	39.26	159	4.33521e+06	1143.03	2	0.0713042	0.961287	0.798992		72.6191	67.1645	69.37	64.9536	95.2123	68.6082	77.3166	106.771
TN(+0.98)SLLEGVSQPLADIDEFCGKIQAC(+15.99)K	60.12	1.0873481-1.1043329	N2:Deamidation (NQ):139.69;C25:Oxidation or Hydroxylation (C):2.36	0	epimerase/dehydratase family protein	184	phosphoenolpyruvate	26	2795.34	Deamidation (NQ); Oxidation or Hydroxylation (C)	100080	L8GDE8	145	64.88	33.71	159	4.33521e+06	932.782	3	0.891691	1	1.24725		0	133.507	87.085	66.1188	75.0802	79.9287	52.9343	0
TNSLLEGVSQPLADIDEFC(+119.00)GK	74.46	0.9204779-0.9523223	C19:Cysteinylation:1001.00	1.9	epimerase/dehydratase family protein	179	phosphoenolpyruvate	21	2354.08	Cysteinylation	100080	L8GDE8	145	63.13	36.56	159	4.33521e+06	785.692	3	0.614206	0.961287	1.27381		83.0744	374.432	228.576	277.87	68.1922	227.101	291.972	165.96
TNSLLEGVSQPLADIDEFC(+15.99)GKIQ(+0.98)AC(-1.01)K	56.66	1.0762297-1.1083473	C19:Oxidation or Hydroxylation (C):0.00;Q23:Deamidation (NQ):39.87;C25:Half of a disulfide bridge:0.00	0.6	epimerase/dehydratase family protein	184	phosphoenolpyruvate	26	2794.33	Oxidation or Hydroxylation (C); Deamidation (NQ); Half of a disulfide bridge	100080	L8GDE8	145	84.96	32.95	159	4.33521e+06	932.446	3	0.530682	0.961287	1.82632		377.655	6186.26	7729.7	6241	3044.34	3133.55	343.74	3089.38
TNSLLEGVSQPLADIDEFC(+15.99)GKIQACK	71.7	1.0719056-1.1101999	C19:Oxidation or Hydroxylation (C):4.12	2.4	epimerase/dehydratase family protein	184	phosphoenolpyruvate	26	2794.35	Oxidation or Hydroxylation (C)	100080	L8GDE8	145	78.14	32.94	159	4.33521e+06	932.446	3	0.339658	0.961287	1.37669		2784.63	7379.28	8116.83	9122.83	4148.77	3723.15	6944.69	3948.86
TNSLLEGVSQPLADIDEFC(+31.97)GKIQAC(-1.01)	34.32	1.0660369-1.0873481	C19:dihydroxylation C:4.12;C25:Half of a disulfide bridge:4.12	1.6	epimerase/dehydratase family protein	183	phosphoenolpyruvate	25	2681.23	dihydroxylation C; Half of a disulfide bridge	100080	L8GDE8	145	70.75	32.03	159	4.33521e+06	894.754	3	0.355976	0.961287	0.270539		0	130.061	85.9203	295.835	72.3102	203.835	157.743	265.425
TNSLLEGVSQPLADIDEFC(+47.98)GK	56.82	1.226254-1.2447643	C19:Cysteine oxidation to cysteic acid:1001.00	0.6	epimerase/dehydratase family protein	179	phosphoenolpyruvate	21	2283.06	Cysteine oxidation to cysteic acid	100080	L8GDE8	145	61.07	39.24	159	4.33521e+06	1142.52	2	0.525027	0.961287	0.449174		108.827	164.954	70.9988	0	87.7212	68.8256	81.1098	63.9385
TNSLLEGVSQPLADIDEFC(-1.01)GKIQ(+0.98)AC(+15.99)K	67.09	1.0623304-1.1089648	C19:Half of a disulfide bridge:0.00;Q23:Deamidation (NQ):44.86;C25:Oxidation or Hydroxylation (C):0.00	1.9	epimerase/dehydratase family protein	184	phosphoenolpyruvate	26	2794.33	Half of a disulfide bridge; Deamidation (NQ); Oxidation or Hydroxylation (C)	100080	L8GDE8	145	76.61	32.94	159	4.33521e+06	932.446	3	0.770657	1	1.15655		1241.24	6498.08	8378.31	8085.14	3631.41	3348.2	6199.72	4051.09
TNSLLEGVSQPLADIDEFCGKIQAC(+15.99)K	67.04	1.0623304-1.1089648	C25:Oxidation or Hydroxylation (C):0.00	3.5	epimerase/dehydratase family protein	184	phosphoenolpyruvate	26	2794.35	Oxidation or Hydroxylation (C)	100080	L8GDE8	145	75.39	32.94	159	4.33521e+06	932.447	3	0.721055	0.986347	1.20796		1207.24	6644.38	9642.27	8364.99	3467.13	3048.78	5566.64	5164.06
TTTPEVTDLIC(+119.00)K	34.95	0.98725003-1.0023929	C11:Cysteinylation:1001.00	2.7	protein S5, putative	39	ribosomal	12	1438.67	Cysteinylation	48210	L8HHU3	442	55.3	22.75	28	4.33304e+06	720.322	2	0.992146	1	0.99471		59.3109	219.583	392.069	235.449	93.2203	135.034	408.754	238.665
TVSPDGSLC(+119.00)ASGGK	41.22	0.9513949-0.9764326	C9:Cysteinylation:1001.00	2.1	dehydrogenase	213	guanine	14	1396.6	Cysteinylation	364310	L8H4P8	48	59.8	6.01	200	4.33592e+06	699.297	2	0.537253	0.961287	1.25334		77.1	53.1976	113.581	107.07	90.6361	54.7085	32.3219	126.124
TVTVSPDGSLC(+119.00)ASGGK	33.02	1.0246408-1.04256	C11:Cysteinylation:1001.00	1.6	dehydrogenase	213	guanine	16	1596.71	Cysteinylation	364310	L8H4P8	48	51.98	11.92	198	4.33592e+06	799.358	2	0.812054	1	1.06057		70.5334	40.2305	69.2082	59.9192	71.4197	30.939	70.6265	59.597
VC(+119.00)AFDIETTK	29.39	0.8821314-0.9124384	C2:Cysteinylation:1001.00	3.2	domain containing protein	201	polymerase	10	1244.54	Cysteinylation	288370	L8GY46	2194	60.99	22.58	192	4.36787e+06	623.258	2	0.81602	1	0.946426		150.659	86.6056	162.353	164.726	118.402	100.802	178.477	204.176
VC(+119.00)ENIPIVLVGN	34.34	0.9532497-0.97766894	C2:Cysteinylation:1001.00	4.2	protein subunit beta, putative	119	ran,	12	1387.68	Cysteinylation	333210	L8GF16	363	64.06	34.14	108	4.35502e+06	694.84	2	0.503259	0.961287	0.791992		301.681	300.745	187.596	329.089	410.553	613.545	147.654	382.77
VC(+119.00)VVGNPANTN	36.61	0.8706872-0.89233756	C2:Cysteinylation:1001.00	3.8	protein	179	malate	11	1205.52	Cysteinylation	25570	L8HIY2	983	63.48	9.87	169	4.33812e+06	603.758	2	0.752006	0.999016	1.15623		356.277	382.124	294.589	258.364	85.1848	561.953	484.696	249.881
VC(+119.00)VVGNPANTNAL	33.84	0.9591231-0.9887953	C2:Cysteinylation:1001.00	4	protein	181	malate	13	1389.64	Cysteinylation	25570	L8HIY2	983	54.36	21.06	169	4.33812e+06	695.813	2	0.291037	0.961287	2.01259		715.531	114.2	636.49	380.173	588.917	174.158	165.105	71.1692
VC(+119.00)YSPDFEK	44.85	0.8926468-0.92573434	C2:Cysteinylation:1001.00	1.9	putative	123	glutathione	9	1205.47	Cysteinylation	25690	L8HHR9	157	64.65	12.81	115	4.33406e+06	603.731	2	0.227862	0.961287	0.437822		407.472	74.3829	48.3207	576.813	362.325	375.244	430.501	392.791
VGDPIC(+119.00)MGPF	36.44	0.8558393-0.87192446	C6:Cysteinylation:1001.00	2.6	protein	134	Gar1	10	1153.46	Cysteinylation	150030	L8GGA8	1115	63.19	34.39	125	4.35159e+06	577.731	2	0.103344	0.961287	0.496646		114.943	114.332	28.6767	61.3717	141.33	90.8189	154.664	191.497
VGDYGTSPDIYYSFPVVC(+119.00)	55.77	1.189226-1.2132953	C18:Cysteinylation:1001.00	2.9	M16 inactive domain containing protein	358	malate	18	2099.89	Cysteinylation	296910	L8HFT9	39	64.98	37.27	341	4.36833e+06	1050.92	2	0.647806	0.961287	0.822352		77.8754	288.632	143.098	259.467	110.661	345.348	306.528	155.779
VGDYGTSPDIYYSFPVVC(+47.98)A	41.96	1.189226-1.2132953	C18:Cysteine oxidation to cysteic acid:1001.00	3.6	M16 inactive domain containing protein	359	malate	19	2099.9	Cysteine oxidation to cysteic acid	296910	L8HFT9	39	50.95	37.28	341	4.36833e+06	1050.93	2	0.678127	0.961287	0.788162		35.4613	288.632	99.6692	259.467	83.6147	257.301	204.667	155.779
VLDALFPC(+119.00)V	43.71	0.8539832-0.8716152	C8:Cysteinylation:1001.00	1	protein	208	VATPase	9	1094.51	Cysteinylation	321030	L8HH66	26	61.33	38.33	200	4.3366e+06	548.256	2	0.413669	0.961287	0.724629		56.0467	156.179	58.0672	172.025	73.2101	159.412	151.592	179.252
VLDALFPC(+119.00)VLGG	31.21	0.9368648-0.97890526	C8:Cysteinylation:1001.00	6.9	protein	211	VATPase	12	1321.64	Cysteinylation	321030	L8HH66	26	56.2	39.34	200	4.3366e+06	661.819	2	0.102351	0.961287	1.93724		408.016	364.64	196.073	410.361	94.3641	115.396	327.417	238.391
VLDVGC(+119.00)GVGGPAR	47.5	0.9699418-0.986941	C6:Cysteinylation:1001.00	4.5	aminopeptidase 3, putative	114	sterol	13	1317.62	Cysteinylation	369160	L8GKC5	419	62.26	13.62	102	4.3402e+06	659.821	2	0.174326	0.961287	0.463825		269.365	40.3563	169.425	57.1087	223.23	346.835	244.837	119.883
VLEQLC(+119.00)GQTPVQSK	74.45	1.0456493-1.0830244	C6:Cysteinylation:1001.00	2.3	protein	66	ribosomal	14	1647.8	Cysteinylation	369900	L8GZ94	396	61.31	13.22	53	4.34027e+06	824.892	2	0.883793	1	0.957878		439.757	205.086	605.994	268.982	277.924	297.391	411.229	513.761
VLEQLC(+47.98)GQTPVQSK	60.4	1.0070282-1.0261856	C6:Cysteine oxidation to cysteic acid:1001.00	4.2	protein	66	ribosomal	14	1576.78	Cysteine oxidation to cysteic acid	369900	L8GZ94	396	47.56	17.03	53	4.34027e+06	789.395	2	0.896164	1	1.23949		61.0383	0	54.3531	0	25.884	0	0	54.3022
VNC(+119.00)PM(+15.99)LDPVFDETFV	33.48	1.1191543-1.1395313	C3:Cysteinylation:1001.00;M5:Oxidation (M):1001.00	0.6	24C-methyltransferase	58	hypothetical	15	1859.78	Cysteinylation; Oxidation (M)	237870	L8HB93	561	59.97	38.51	44	4.33531e+06	930.879	2	0.513884	0.961287	0.850058		106.94	182.52	113.197	140.621	88.4818	191.845	159.704	219.495
VNC(+119.00)PM(+15.99)LDPVFDETFVLDVNDPATDKVTVT	32.55	1.1188456-1.142001	C3:Cysteinylation:1001.00;M5:Oxidation (M):1001.00	0	24C-methyltransferase	72	hypothetical	29	3328.52	Cysteinylation; Oxidation (M)	237870	L8HB93	561	62.06	39.64	44	4.33531e+06	1110.49	3	0.996526	1	1.0072		0	135.419	75.4986	58.5874	0	114.626	80.6478	62.9633
VNC(+119.00)PMLDPVFDETFV	51.3	1.121007-1.1386051	C3:Cysteinylation:1001.00	3.5	24C-methyltransferase	58	hypothetical	15	1843.78	Cysteinylation	237870	L8HB93	561	50.66	41.35	44	4.33531e+06	922.888	2	0.491745	0.961287	0.788799		177.466	322.054	90.3837	114.941	241.693	164.494	137.631	280.29
VNC(+119.00)PMLDPVFDETFVLDVNDPATDKVTVT	28.46	1.1176106-1.1392225	C3:Cysteinylation:1001.00	0	24C-methyltransferase	72	hypothetical	29	3312.52	Cysteinylation	237870	L8HB93	561	65.77	41.6	44	4.33531e+06	1105.17	3	0.449792	0.961287	0.379375		0	121.842	135.491	96.8962	74.4827	100.927	129.596	79.2658
VNDC(+119.00)VMSEPVEFWK	28.09	1.0898187-1.1108176	C4:Cysteinylation:1001.00	3.7	protein DnaK, putative	111	clathrin	14	1800.75	Cysteinylation	58850	L8H0U7	20	61.88	31.13	98	4.33923e+06	901.375	2	0.453769	0.961287	0.766938		30.8355	99.3678	69.4987	88.7442	49.0146	84.9283	114.557	114.544
VVDETIQSC(+119.00)PIDTR	80	1.0814801-1.1040242	C9:Cysteinylation:1001.00	3.5	initiation factor 5a, putative	321	Actinrelated	14	1693.77	Cysteinylation	23810	L8HDK5	92	58.75	12.64	308	4.33794e+06	847.874	2	0.374152	0.961287	0.733738		63.1692	103.836	115.847	46.7923	54.7257	100.811	169.355	131.297
VVVTEVDPIC(+119.00)ALQAC(+119.00)	27.3	1.1200807-1.1441619	C10:Cysteinylation:1001.00;C15:Cysteinylation:1001.00	3.8	subunit A, putative	299	Sadenosyl-L-homocysteine	15	1796.78	Cysteinylation; Cysteinylation	171100	L8H6B5	21	54.27	39.35	285	4.35645e+06	899.405	2	0.206478	0.961287	2.16346		373.224	369.369	71.9548	122.552	100.944	218.62	42.5771	59.0565
YC(+119.00)EEHGFAGWEETSAK	75.16	0.8406805-0.8583141	C2:Cysteinylation:1001.00	3.2	lyase, putative	166	Ras	16	1961.76	Cysteinylation	270250	L8HAC7	548	56.64	15.79	151	4.34164e+06	654.917	3	0.666727	0.961287	1.25515		168.831	137.585	33.2467	214.127	49.403	130.609	65.2709	158.205
YEGPLDDEC(+119.00)ATAIR	57.76	1.0465761-1.0623304	C9:Cysteinylation:1001.00	3.8	synthase	368	eukaryotic	14	1670.69	Cysteinylation	58740	L8GT20	8	59.61	17.65	355	4.33922e+06	836.342	2	0.14407	0.961287	0.579943		166.038	351.98	81.4801	239.363	251.168	359.772	371.97	299.775
YETLC(+119.00)DLYNDINIT	37.86	1.0675814-1.0888923	C5:Cysteinylation:1001.00	2.4	M16 family protein	279	Eukaryotic	14	1807.76	Cysteinylation	87670	L8H7J0	80	52.76	38.16	266	4.3386e+06	904.877	2	0.518041	0.961287	0.341778		0	77.8037	0	39.9142	0	75.7895	75.899	39.5648
YGVDVGSC(+119.00)EISR	59.06	0.94521207-0.9826141	C8:Cysteinylation:1001.00	2.9	kinase	333	coronin3,	12	1402.59	Cysteinylation	53240	L8GFZ9	45	63.33	13.96	322	4.344e+06	702.294	2	0.506053	0.961287	0.765064		290.325	269.583	423.717	223.391	133.815	526.432	619.761	495.287
YGVDVGSC(+31.97)EISR	29.31	0.9204779-0.9467578	C8:dihydroxylation C:1001.00	3.9	kinase	333	coronin3,	12	1315.55	dihydroxylation C	53240	L8GFZ9	45	40.43	18.24	322	4.344e+06	658.786	2	0.16112	0.961287	0.70751		52.8774	116.436	132.421	76.1913	107.103	135.521	135.721	125.844
YNGILDC(+47.98)FVQ(+0.98)VLK	30.52	1.0536811-1.0805537	C7:Cysteine oxidation to cysteic acid:1000.00;Q10:Deamidation (NQ):38.35	1.8	synthase	655	Calciumbinding	13	1559.75	Cysteine oxidation to cysteic acid; Deamidation (NQ)	69310	L8H1J4	472	72.55	29.46	643	4.35288e+06	780.87	2	0.380282	0.961287	1.62659		817.96	1901.82	1331.74	1304.95	656.787	226.199	2199.3	1181.95

## Sheet: PEITC_2h
																							Groups	2	2	2	2	5	5	5	5
																							Time	2h	2h	2h	2h	2h	2h	2h	2h
																							Ids	Area 2A	Area 2B	Area 2C	Area 2D	Area 5A	Area 5B	Area 5C	Area 5D
Peptide	-10LgP	1/K0	Ascore	Avg. ppm	Description	End	Function	Length	Mass	PTM	ACA1	Protein Accession	Protein Group	Quality	RT Mean	Start	XP	m/z	z	p-value	q-value	Fold change	Treatment	PEITC	PEITC	PEITC	PEITC	CTRL	CTRL	CTRL	CTRL
AC(+119.00)IPGDVDN(+0.98)GEK	44.63	0.9303721-0.951704	C2:Cysteinylation:1001.00;N9:Deamidation (NQ):1001.00	3.7	protein S15, putative	23	cytochrome	12	1336.53	Cysteinylation; Deamidation (NQ)	174430	L8HKB3	520	57.86	7.58	12	4.35668e+06	669.263	2	0.14749	0.560154	1.58669		143.314	244.562	255.69	186.685	73.8576	97.702	206.3	177.309
AC(+119.00)IPGDVDNGEK	56.23	0.93160886-0.9609778	C2:Cysteinylation:1001.00	1.7	protein S15, putative	23	cytochrome	12	1335.54	Cysteinylation	174430	L8HKB3	520	80.33	7.13	12	4.35668e+06	668.771	2	0.304449	0.677186	0.543895		1709.64	3337.16	293.82	1785.6	1746.34	3501.3	2547.44	2195.96
AC(+119.00)PHETLINAEPVR	47.71	0.8304705-0.86233544	C2:Cysteinylation:1001.00	2.5	protein	74	ATP	14	1667.78	Cysteinylation	204500	L8H026	659	58.8	12.06	61	4.33838e+06	556.923	3	0.514719	0.763359	0.722433		211.308	280.778	230.909	55.8251	321.307	437.821	129.307	154.356
AC(+119.00)TGPAFDHFVDR	43.11	0.7772429-0.78745675	C2:Cysteinylation:1001.00	4.8	actin, putative	98	hypothetical	13	1553.64	Cysteinylation	68990	L8GPR1	1735	50.25	17.06	86	4.35284e+06	518.878	3	0.355918	0.677186	0.377234		0	0	0	0	0	0	0	49.3808
AC(+15.99)RVCQWYDPGESYSEEK	53.47	0.8821314-0.8994505	C2:Oxidation or Hydroxylation (C):0.00	0.8	beta precursor proteinbinding protein 1 isoform 6, putative	655	calcium	18	2164.88	Oxidation or Hydroxylation (C)	181250	L8GSC1	511	61.91	13.14	638	4.33289e+06	722.623	3	0.749492	0.909384	0.956558		65.1161	96.1045	122.2	101.549	96.9136	96.5085	97.5978	101.611
AC(+31.97)IPGDVDNGEK	33.23	0.88955414-0.92326075	C2:dihydroxylation C:1001.00	2.8	protein S15, putative	23	cytochrome	12	1248.51	dihydroxylation C	174430	L8HKB3	520	58.32	10.43	12	4.35668e+06	625.258	2	0.927131	0.986771	0.969262		139.322	190.403	276.322	257.565	121.013	142.469	336.307	368.931
AC(+47.98)IPGDVDNGEK	28.72	0.91707665-0.93346393	C2:Cysteine oxidation to cysteic acid:1001.00	0.4	protein S15, putative	23	cytochrome	12	1264.52	Cysteine oxidation to cysteic acid	174430	L8HKB3	520	56.2	5.46	12	4.35668e+06	633.261	2	0.612764	0.80081	0.407216		0	0	87.6247	97.0509	0	98.0959	60.6448	51.9856
ACRVC(+15.99)QWYDPGESYSEEK	55.74	0.88893557-0.9037799	C5:Oxidation or Hydroxylation (C):0.00	0.6	beta precursor proteinbinding protein 1 isoform 6, putative	655	calcium	18	2164.88	Oxidation or Hydroxylation (C)	181250	L8GSC1	511	64.63	13.13	638	4.33289e+06	722.623	3	0.302124	0.677186	0.262263		0	51.0403	171.271	116.043	87.3038	136.018	119.24	151.431
AFC(+47.98)QFVLDPIYR	54.92	1.020315-1.0515188	C3:Cysteine oxidation to cysteic acid:1001.00	7.4	synthase	281	eukaryotic	12	1518.72	Cysteine oxidation to cysteic acid	58740	L8GT20	8	52.05	40.56	270	4.33922e+06	760.353	2	0.393287	0.694934	1.50223		109.837	117.956	241.558	360.473	195.395	80.9693	59.004	237.303
AGADAILC(+119.00)HSK	57.88	0.9223332-0.93964726	C8:Cysteinylation:1001.00	1.1	recognition motif domain containing protein	20	phosphoenolpyruvate	11	1203.54	Cysteinylation	182910	L8GDU1	540	61.3	7.54	10	4.3459e+06	602.771	2	0.421748	0.730375	0.374376		0	87.0473	84.2716	91.3741	58.25	145.127	56.0566	72.0044
ANC(+47.98)VQNQLTGEFGAVPDVAR	71.81	1.1805847-1.1997182	C3:Cysteine oxidation to cysteic acid:1001.00	0	dehydrogenase complex dihydrolipoamide acetyltransferase	653	aconitate	20	2135.99	Cysteine oxidation to cysteic acid	142390	L8H690	29	63.37	34.01	634	4.34964e+06	1068.99	2	1	1	1		0	0	0	0	0	0	0	0
C(+119.00)AGNDDAVTLK	46.48	0.89975977-0.91027385	C1:Cysteinylation:1001.00	0.6	protein S17, putative	91	proliferating	11	1224.51	Cysteinylation	143610	L8GYX4	738	55.41	6.36	81	4.35351e+06	613.26	2	0.550392	0.773394	0.342636		0	88.5685	0	0	63.0982	101.843	0	0
C(+119.00)AIDATDNADTLK	63.29	1.0122813-1.031438	C1:Cysteinylation:1001.00	0.5	product	624	phosphoribosylamine-glycine	13	1468.62	Cysteinylation	276370	L8H537	181	57.1	9.43	612	4.33744e+06	735.303	2	0.133989	0.560154	0.125426		0	0	0	0	0	65.3886	61.795	0
C(+119.00)AIDNENAGHLMDGL	70.72	1.0607859-1.0956864	C1:Cysteinylation:1001.00	2.6	domain containing protein	98	unspecified	15	1690.67	Cysteinylation	195240	L8GZ78	304	58.11	25.66	84	4.36747e+06	846.333	2	0.364639	0.677186	0.811452		75.8836	139.584	145.498	128.629	107.377	219.884	133.306	145.269
C(+119.00)AIVDVPFGGAK	53.54	0.94397545-0.96808726	C1:Cysteinylation:1001.00	3.3	domain containing protein	108	Glutamate/Leucine/Phenylalanine/Valine	12	1294.61	Cysteinylation	144200	L8HFB5	217	60.27	24.31	97	4.35356e+06	648.298	2	0.592702	0.796441	1.36263		74.8543	120.072	302.85	280.868	138.716	56.2376	389.119	73.0545
C(+119.00)DGYILEGEELNFY	49.52	1.0966128-1.1228595	C1:Cysteinylation:1001.00	4.1	diphosphate kinase 1, putative	237	ribosomal	14	1782.71	Cysteinylation	218640	L8HJ08	111	55.37	38.08	224	4.33722e+06	892.355	2	0.124331	0.560154	0.586995		105.324	73.4064	66.2275	157.756	177.333	293.013	110.801	118.175
C(+119.00)DHLSFADVEK	67.03	0.95850486-0.9832322	C1:Cysteinylation:1001.00	3.3	actin-binding protein	263	hypothetical	11	1381.56	Cysteinylation	136170	L8GT97	132	66.57	14.71	253	4.33342e+06	691.779	2	0.458696	0.745381	0.740427		96.6295	385.558	254.005	399.035	203.68	481.129	315.598	406.236
C(+119.00)DHLSFADVEKR	60.4	0.80447817-0.81778437	C1:Cysteinylation:1001.00	2.5	actin-binding protein	264	hypothetical	12	1537.67	Cysteinylation	136170	L8GT97	132	59.68	11.88	253	4.33342e+06	513.557	3	0.354863	0.677186	0.240337		0	161.142	285.177	429.487	248.118	318.603	192.666	388.401
C(+119.00)ELILDDDYLPVNDER	76.59	1.1753379-1.1920035	C1:Cysteinylation:1001.00	2.3	protein	298	peroxidase	16	2039.88	Cysteinylation	199540	L8GJT1	64	60.12	31.43	283	4.34176e+06	1020.93	2	0.888174	0.979683	0.960793		142.138	215.755	202.669	432.22	261.38	159.78	313.013	241.15
C(+119.00)EQ(+0.98)ITEALQR	30.52	0.93253636-0.9486127	C1:Cysteinylation:1000.00;Q3:Deamidation (NQ):53.79	0.8	Acidic ribosomal protein	382	chaperonin	10	1309.56	Cysteinylation; Deamidation (NQ)	277960	L8GUV2	9	51.51	12.93	373	4.34461e+06	655.783	2	0.996891	1	0.99294		0	103.865	160.131	151.287	103.642	167.745	0	148.89
C(+119.00)EQITEALQR	59.21	0.93160886-0.9591231	C1:Cysteinylation:1001.00	2.7	Acidic ribosomal protein	382	chaperonin	10	1308.58	Cysteinylation	277960	L8GUV2	9	69.81	13.04	373	4.34461e+06	655.288	2	0.0998575	0.560154	0.404252		962.357	152.302	964.741	975.318	1332.58	1699.96	1625.69	1402.24
C(+119.00)EYEDALFL	28.36	0.8966672-0.9210963	C1:Cysteinylation:1001.00	2.5	Acidic ribosomal protein	249	chaperonin	9	1220.47	Cysteinylation	277960	L8GUV2	9	67.47	36.32	241	4.34461e+06	611.237	2	0.324475	0.677186	0.543765		93.7029	73.7039	270.725	226.285	219.348	884.575	91.0129	274.04
C(+119.00)LEHNINLIK	62.5	0.97426903-0.9952852	C1:Cysteinylation:1001.00	2.6	protein L23, putative	95	ribosomal	10	1314.64	Cysteinylation	164710	L8H0P3	431	65.18	13.73	86	4.3376e+06	658.318	2	0.0283737	0.258201	0.168766		300.998	26.9385	63.3022	342.274	672.009	747.271	721.417	597.79
C(+119.00)FEVPTGWK	42.46	0.8821314-0.9074908	C1:Cysteinylation:1001.00	2.9	product	360	Phosphoglucomutase,	9	1184.5	Cysteinylation	141950	L8GV41	90	51.52	24.52	352	4.34959e+06	593.247	2	0.747914	0.909384	1.2014		91.0686	57.7241	268.401	277.262	155.206	46.8514	93.4577	276.319
C(+119.00)GYTGEDGFEISVPTSD	50.77	1.1015538-1.1148316	C1:Cysteinylation:1001.00	2.3	Stransferase domain containing protein	248	glycine	17	1894.72	Cysteinylation	290130	L8HBA2	670	60.16	31.31	232	4.368e+06	948.36	2	0.194941	0.630264	8.96123		0	51.9744	58.8649	130.429	0	61.8797	0	0
C(+119.00)HDSVIQI	30.87	0.81314284-0.8301611	C1:Cysteinylation:1001.00	2.9	protein S8e, putative	372	adenylyl	8	1032.44	Cysteinylation	288920	L8HMG4	78	50.88	18.16	365	4.36793e+06	517.217	2	0.764604	0.913112	0.929894		75.1847	83.7061	147.044	120.708	101.939	141.144	70.4696	147.342
C(+119.00)HDSVIQIK	65.37	0.8852242-0.9050169	C1:Cysteinylation:1001.00	3.6	protein S8e, putative	373	adenylyl	9	1160.53	Cysteinylation	288920	L8HMG4	78	68.91	7.83	365	4.36793e+06	581.257	2	0.285824	0.677186	0.515643		198.192	411.279	421.883	43.9309	380.289	535.673	475.152	220.77
C(+119.00)IDILDLYK	42.65	0.89635795-0.9303721	C1:Cysteinylation:1001.00	3.6	domain containing protein	399	GDPassociated	9	1213.57	Cysteinylation	53400	L8GXB4	172	69.37	33.27	391	4.34402e+06	607.787	2	0.166765	0.595122	0.268346		157.264	58.6508	1170.21	164.386	1044.49	1914.04	1118.59	153.014
C(+119.00)IELFNEIAEK	58.39	0.9912677-1.0162982	C1:Cysteinylation:1001.00	3.2	reductase	116	heat	11	1426.65	Cysteinylation	117330	L8H6T6	153	70.28	30.21	106	4.34237e+06	714.32	2	0.00355044	0.0717978	0.294055		281.167	305.255	218.836	276.45	682.243	1932.99	653.821	805.421
C(+119.00)IHIIDSGIGM(+15.99)TK	60.28	1.0234048-1.042869	C1:Cysteinylation:1001.00;M11:Oxidation (M):1001.00	1.4	reductase	88	heat	13	1521.7	Cysteinylation; Oxidation (M)	117330	L8H6U2	153	57.14	14.97	76	4.34237e+06	761.847	2	0.688573	0.87028	0.894669		258.713	168.712	82.4477	155.923	151.216	241.905	141.347	169.385
C(+119.00)IHIIDSGIGMTK	73.72	1.0104272-1.0360723	C1:Cysteinylation:1001.00	3.2	reductase	88	heat	13	1505.7	Cysteinylation	117330	L8H6U2	153	49.93	19.19	76	4.34237e+06	502.901	3	0.208816	0.630264	0.820064		216.531	196.108	159.94	240.573	296.818	200.062	297.249	204.669
C(+119.00)SGLLTVGPR	55.17	0.8607888-0.89481163	C1:Cysteinylation:1001.00	2.7	translation elongation factor 2, putative	958	ATPcitrate	10	1120.54	Cysteinylation	220140	L8GXB0	7	59.15	16.21	949	4.33729e+06	561.26	2	0.00156751	0.0407552	2.18176		300.238	262.062	304.196	294.32	91.4585	178.493	141.444	134.644
C(+119.00)NGVLEGIR	33.03	0.84346485-0.8700686	C1:Cysteinylation:1001.00	0.6	synthase complex protein	708	Myosin2	9	1078.49	Cysteinylation	69690	L8HMU1	3	68.67	13.98	700	4.35291e+06	540.243	2	0.92117	0.986604	1.03982		414.068	394.507	421.503	134.726	334.538	427.73	394.483	140.574
TGNNIDLGTAC(+119.00)GK	52.41	0.9594322-0.97797805	C11:Cysteinylation:1001.00	3.2	type 11, putative	87	60S	13	1381.6	Cysteinylation	91060	L8GX53	869	60.72	8.15	75	4.33462e+06	691.797	2	0.0252013	0.254813	1.78122		115.645	142.755	107.447	122.203	109.825	44.9243	70.6023	61.8193
C(+119.00)SVGEISDALEK	65.12	0.9711782-0.9894134	C1:Cysteinylation:1001.00	5.8	protein	529	Mut	12	1368.59	Cysteinylation	265890	L8GVQ4	275	50.88	17.12	518	4.34145e+06	685.292	2	0.263667	0.67588	0.241178		0	66.3894	69.9575	157.489	76.2488	130.72	154.621	140.278
C(+119.00)TQVIQDADGNVTELR	76.33	0.8607888-0.8706872	C1:Cysteinylation:1001.00	0	0	651	glutamine-tRNA	16	1879.84	Cysteinylation	263160	L8HDJ2	136	65.6	17.86	636	4.34129e+06	627.61	3	0.355918	0.677186	0.37316		0	0	0	0	0	51.5724	0	0
C(+119.00)VENQFSESYK	61.99	0.9807597-0.99652135	C1:Cysteinylation:1001.00	2	regulator receiver domain containing protein	48	Rasrelated	11	1451.57	Cysteinylation	125060	L8HHY7	652	56.49	10.28	38	4.33668e+06	726.778	2	0.128507	0.560154	0.102435		0	0	85.7688	82.866	52.0313	105.597	112.542	104.394
C(+119.00)VIIDVLDQNR	40.05	0.9751963-0.9977575	C1:Cysteinylation:1001.00	1.2	family protein	44	ribosomal	11	1405.67	Cysteinylation	71270	L8H418	747	62.77	28.01	34	4.35303e+06	703.834	2	0.921553	0.986604	1.05588		139.257	334.442	245.324	313.305	342.504	426.438	53.5115	368.483
C(+119.00)VRPPIIWGDLS	27.8	0.97890526-1.0082642	C1:Cysteinylation:1001.00	4.9	porin protein	604	cobalaminindependent	12	1473.71	Cysteinylation	105930	L8GPY9	24	43.79	33.12	593	4.33629e+06	737.846	2	0.821624	0.934598	1.21971		113.162	147.441	4366.49	260.097	303.227	349.246	326.271	247.792
C(+119.00)YIEESGEHIVA	57.56	0.97674173-0.99652135	C1:Cysteinylation:1001.00	2.3	synthase	529	eukaryotic	12	1467.6	Cysteinylation	58740	L8GT20	8	57.13	15.75	518	4.33922e+06	734.794	2	0.318456	0.677186	0.303721		70.5715	117.284	0	48.5759	90.2865	106.545	74.2536	66.1481
C(+15.99)NVGIKCATITPDEK	44.96	0.7961225-0.8153089	C1:Oxidation or Hydroxylation (C):2.36	2.7	family 3 protein	115	isocitrate	15	1606.77	Oxidation or Hydroxylation (C)	52800	L8GTE1	40	63.93	6.99	101	4.34399e+06	536.588	3	0.283558	0.677186	0.941607		1075.3	1146.96	1138.07	1133.39	1072.71	1277.31	1313.57	1124.39
C(-1.01)VSEGHPDKLC(-1.01)DQVSDAILDAC(+15.99)LANDPYSKVACETASK	43.71	0.95479536-0.9816869	C1:Half of a disulfide bridge:71.51;C11:Half of a disulfide bridge:82.54;C22:Oxidation or Hydroxylation (C):0.00	0.4	0	50	ATP:L-methionine	38	4008.78	Half of a disulfide bridge; Half of a disulfide bridge; Oxidation or Hydroxylation (C)	382880	L8GI71	13	72.75	26.8	13	4.3388e+06	802.756	5	0.223702	0.630264	0.525199		274.23	945.64	348.515	1415.44	525.935	1578.1	1216.46	1665.31
C(-1.01)VSEGHPDKLC(-1.01)DQVSDAILDACLANDPYSKVAC(+15.99)ETASK	38.6	0.95479536-0.9816869	C1:Half of a disulfide bridge:62.39;C11:Half of a disulfide bridge:81.22;C33:Oxidation or Hydroxylation (C):0.00	2.2	0	50	ATP:L-methionine	38	4008.78	Half of a disulfide bridge; Half of a disulfide bridge; Oxidation or Hydroxylation (C)	382880	L8GI71	13	71.37	26.81	13	4.3388e+06	802.757	5	0.449442	0.74043	0.686886		274.23	945.64	348.515	295.423	525.935	1578.1	271.57	532.134
CNVGIKC(+15.99)ATITPDEK	45.45	0.7961225-0.8153089	C7:Oxidation or Hydroxylation (C):10.92	2	family 3 protein	115	isocitrate	15	1606.77	Oxidation or Hydroxylation (C)	52800	L8GTE1	40	66.76	6.99	101	4.34399e+06	536.59	3	0.206861	0.630264	0.880049		1136.09	1220.34	1067.83	1133.39	1131.34	1363.89	1612.34	1124.39
DC(+119.00)AFPLLHGV	37.86	0.87408966-0.89573944	C2:Cysteinylation:1001.00	6.6	M16 inactive domain containing protein	174	malate	10	1189.53	Cysteinylation	296910	L8HFT9	39	48.11	33.56	165	4.36833e+06	595.765	2	0.797462	0.925954	0.890953		180.87	140.159	66.0465	117.01	160.269	323.605	111.266	53.8784
DC(+119.00)DHLSFADVEK	65.42	1.0095003-1.0240228	C2:Cysteinylation:1001.00	4.2	actin-binding protein	263	hypothetical	12	1496.59	Cysteinylation	136170	L8GT97	132	55.81	17.28	252	4.33342e+06	749.292	2	0.249182	0.657262	0.107842		0	0	145.193	0	0	201.058	159.946	33.3805
DC(+119.00)DHLSFADVEKR	74.24	0.8214975-0.8382054	C2:Cysteinylation:1001.00	1.5	actin-binding protein	264	hypothetical	13	1652.69	Cysteinylation	136170	L8GT97	132	65.84	14.13	252	4.33342e+06	551.9	3	0.469214	0.749096	0.322015		0	156.911	477.623	321.505	114.489	146.105	350.144	382.601
DC(+47.98)AFPLLHGVTAS	35.14	0.93408227-0.96808726	C2:Cysteine oxidation to cysteic acid:1001.00	6.4	M16 inactive domain containing protein	177	malate	13	1377.62	Cysteine oxidation to cysteic acid	296910	L8HFT9	39	48.5	39.35	165	4.36833e+06	689.814	2	0.0697785	0.45356	1.97658		134.803	144.168	234.035	237.209	141.016	151.195	59.1114	56.0849
DGC(+119.00)LNFIEENDEVLVA	32.49	1.134283-1.1583618	C3:Cysteinylation:1001.00	3.9	reductaselike, FMN-binding, putative	101	ribosomal	16	1897.81	Cysteinylation	200090	L8H109	1158	63.72	37.72	86	4.3418e+06	949.895	2	0.141022	0.560154	0.658666		191.79	427.246	158.814	173.013	355.349	358.516	375.202	250.255
EC(+119.00)LPN(+0.98)EKPAVVK	26.99	0.97581446-0.9940491	C2:Cysteinylation:1001.00;N5:Deamidation (NQ):1001.00	0.4	family protein	44	ribosomal	12	1445.69	Cysteinylation; Deamidation (NQ)	360260	L8HD98	1094	72.86	7.37	33	4.35249e+06	723.853	2	0.560267	0.773394	1.26026		180.32	286.885	376.022	235.138	245.872	369.403	76.7985	259.95
EC(+119.00)LPNEKPAVVK	61.47	0.9773599-1.0023929	C2:Cysteinylation:1001.00	1.9	family protein	44	ribosomal	12	1444.71	Cysteinylation	360260	L8HD98	1094	61.46	7.38	33	4.35249e+06	723.349	2	0.189386	0.630264	1.58383		488.457	549.228	636.444	580.503	232.476	232.147	849.443	343.586
EC(-1.01)VSEGHPDKLC(-1.01)DQVSDAILDAC(+15.99)LANDPYSKVACETASK	33.95	0.9551045-0.98230505	C2:Half of a disulfide bridge:54.23;C12:Half of a disulfide bridge:65.57;C23:Oxidation or Hydroxylation (C):3.11	3.9	0	50	ATP:L-methionine	39	4137.83	Half of a disulfide bridge; Half of a disulfide bridge; Oxidation or Hydroxylation (C)	382880	L8GI71	13	68.96	27	12	4.3388e+06	828.562	5	0.595142	0.796441	0.673831		86.3047	2022.9	343.529	936.343	899.236	640.74	465.316	1016.01
EC(-1.01)VSEGHPDKLC(-1.01)DQVSDAILDACLANDPYSKVAC(+15.99)ETASK	27.09	0.9687054-0.98786813	C2:Half of a disulfide bridge:93.92;C12:Half of a disulfide bridge:115.60;C34:Oxidation or Hydroxylation (C):0.00	1.3	0	50	ATP:L-methionine	39	4137.83	Half of a disulfide bridge; Half of a disulfide bridge; Oxidation or Hydroxylation (C)	382880	L8GI71	13	61.63	26.99	12	4.3388e+06	828.554	5	0.38574	0.691559	0.548116		119.968	2022.9	198.642	740.979	739.462	898.607	702.09	848.299
EFTDNLC(+119.00)GGAADGEVAK	40.59	1.0984657-1.1194631	C7:Cysteinylation:1001.00	1.8	dehydrogenase	259	dihydrolipoyl	17	1814.75	Cysteinylation	152960	L8HET6	49	62.23	14.94	243	4.35363e+06	908.386	2	0.782222	0.91848	0.875327		170.71	94.4676	74.2232	27.3438	111.914	133.445	41.43	90.1068
ELEDLC(+119.00)NPIFTK	64.78	1.0462672-1.0669636	C6:Cysteinylation:1001.00	4.8	GroL, putative	612	high	12	1539.69	Cysteinylation	128510	L8GG56	10	60.61	28.06	601	4.33898e+06	770.841	2	0.435498	0.730375	1.65065		71.6674	243.962	293.167	121.051	83.0785	81.0195	376.004	33.0243
FC(+119.00)DVATGLNDTADNL	41.37	1.0549167-1.0719056	C2:Cysteinylation:1001.00	3.2	protein S13p/S18e, putative	252	Inositol3-phosphate	15	1686.69	Cysteinylation	34540	L8GW32	143	54.36	28.93	238	4.34973e+06	844.332	2	1	1	1		0	0	0	0	0	0	0	0
FKSC(+31.97)LQ(+0.98)LLLK	29.34	0.9074908-0.93408227	C4:dihydroxylation C:1001.00;Q6:Deamidation (NQ):1001.00	1.9	chain release factor eRF/aRF, subunit 1, putative	875	hypothetical	10	1224.66	dihydroxylation C; Deamidation (NQ)	178290	L8HJ62	978	78.29	31.15	866	4.33819e+06	613.317	2	0.304549	0.677186	0.713292		1644.41	2218.73	725.629	1798.55	2958.23	1516.57	2640.32	1552.85
FNLVFNLAC(+31.97)ETK	25.95	0.9671599-0.9959033	C9:dihydroxylation C:1001.00	2.7	protein	94	NAD-dependent	12	1429.67	dihydroxylation C	64190	L8GKE8	171	69.77	35.18	83	4.33965e+06	715.837	2	0.110028	0.560154	0.330161		98.2338	404.595	899.322	1397.73	1244.16	1817.63	1547.46	1201.48
FTTPADQC(+119.00)PVLDSK	62.54	1.0601681-1.0728322	C8:Cysteinylation:1001.00	0.6	ligase	410	phosphoenolpyruvate	14	1639.72	Cysteinylation	163860	L8GN92	86	61.79	15	397	4.33755e+06	820.852	2	0.21264	0.630264	0.128299		0	0	0	65.9712	0	73.0873	60.3937	55.1612
GAC(+119.00)DGGLDIPHSDT	50.94	0.9761236-0.9993027	C3:Cysteinylation:1001.00	1.9	protein	179	ribosomal	14	1475.57	Cysteinylation	208100	L8GRC7	162	59.83	14.42	166	4.33995e+06	738.787	2	0.375764	0.68512	0.337373		0	77.1239	95.3102	102.8	61.5869	99.7895	104.882	90.491
GAC(+119.00)DGGLDIPHSDTR	80.63	0.8273764-0.8595514	C3:Cysteinylation:1001.00	3.7	protein	180	ribosomal	15	1631.67	Cysteinylation	208100	L8GRC7	162	58.93	10.58	166	4.33995e+06	816.834	2	0.15557	0.575998	0.762406		1358.84	1918.22	1729.51	1510.96	1389.43	2643.81	2124.19	2583.66
GAC(+31.97)DGGLDIPHSDTR	45.04	0.9999207-1.0156802	C3:dihydroxylation C:1001.00	1.3	protein	180	ribosomal	15	1544.63	dihydroxylation C	208100	L8GRC7	162	51.42	14.04	166	4.33995e+06	773.312	2	0.147733	0.560154	0.119902		0	0	117.983	53.2456	67.3555	58.3087	86.6311	89.3347
GAC(+47.98)DGGLDIPHSDTR	77.17	0.9993027-1.0184611	C3:Cysteine oxidation to cysteic acid:1001.00	2.7	protein	180	ribosomal	15	1560.65	Cysteine oxidation to cysteic acid	208100	L8GRC7	162	56.44	13.99	166	4.33995e+06	781.32	2	0.958595	1	0.914818		0	112.471	98.7875	84.914	0	102.16	134.969	97.6935
GC(+119.00)IDFPGQL	30.44	0.8338739-0.8536739	C2:Cysteinylation:1001.00	0.7	superfamily protein	68	hypothetical	9	1067.44	Cysteinylation	173350	L8GMC3	1323	62.99	31.07	60	4.35661e+06	534.72	2	0.909203	0.986604	1.04642		76.2366	61.4003	136.203	287.961	72.3382	153.648	129.088	106.719
GDLC(+119.00)IDIGR	41.72	0.8369678-0.8576954	C4:Cysteinylation:1001.00	2.7	putative	196	nucleoside	9	1079.47	Cysteinylation	46530	L8GQE5	144	68.61	20.13	188	4.34777e+06	540.737	2	0.272574	0.677186	0.668403		135.6	265.473	406.529	219.114	283.845	616.948	204.653	448.272
GEDEQLIEAPC(+119.00)KK	50.87	1.0336007-1.0539901	C11:Cysteinylation:1001.00	1	dehydrogenase GroESlike domain containing protein	75	methylthioribulose1-phosphate	13	1577.71	Cysteinylation	131440	L8H9E4	545	63.53	8.58	63	4.33616e+06	789.85	2	0.228272	0.630264	1.5099		70.9009	99.1368	129.327	88.8996	66.8205	102.284	28.2073	80.6499
GETLEEYWEC(+119.00)TWK	65.49	1.1064945-1.123477	C10:Cysteinylation:1001.00	3.2	subunit A, putative	125	Sadenosyl-L-homocysteine	13	1791.71	Cysteinylation	171100	L8H6B5	21	64.16	35.33	113	4.35645e+06	896.846	2	0.253268	0.658498	0.182848		0	151.434	149.041	296.221	197.406	541.775	323.27	172.997
GFGYC(+119.00)EFEDADTANK	53.25	1.0879658-1.1006273	C5:Cysteinylation:1001.00	1.1	factor 3b subunit 1, putative	339	RNA	15	1784.67	Cysteinylation	63380	L8HEN3	653	52.93	21.77	325	4.33959e+06	893.328	2	0.355918	0.677186	0.461156		0	0	0	0	0	0	22.111	0
GGIDIVLNEC(+119.00)SNR	47.38	1.0107362-1.0345275	C10:Cysteinylation:1001.00	1.7	protein L10, putative	33	HSP91	13	1507.68	Cysteinylation	271380	L8GTS5	44	62.13	21.97	21	4.33662e+06	754.849	2	0.0351366	0.290676	0.447361		86.0681	115.295	237.194	211.812	225.547	287.5	492.147	390.037
GILPIC(+47.98)LDTPTNR	38.25	0.9764326-1.0061011	C6:Cysteine oxidation to cysteic acid:1001.00	1.1	gyrase/topoisomerase IV, A subunit	165	dihydropteridine	13	1459.73	Cysteine oxidation to cysteic acid	327230	L8GSH9	1038	64.04	37.92	153	4.34004e+06	730.864	2	0.136234	0.560154	0.108393		0	66.0098	0	111.487	85.9756	68.762	98.0432	91.9794
GNDEGLELC(+119.00)K	43.02	0.8682127-0.8929561	C9:Cysteinylation:1001.00	1.7	alcohol dehydrogenase family protein	228	Enolase,	10	1195.48	Cysteinylation	97820	L8GRZ9	27	64.58	9.37	219	4.33511e+06	598.743	2	0.780856	0.91848	0.834742		115.745	70.2938	429.824	365.221	63.963	248.782	425.455	388.56
GVIC(+119.00)GEESFGTGSDHIR	64.13	0.88677067-0.9173859	C4:Cysteinylation:1001.00	3	product	387	Phosphoglucomutase,	17	1881.8	Cysteinylation	141950	L8GV41	90	59.55	14.35	371	4.34959e+06	628.266	3	0.343193	0.677186	0.738256		163.266	80.6362	181.69	101.2	227.551	109.696	121.754	268.137
GVLC(+119.00)EENMR	32.85	0.89543015-0.91645825	C4:Cysteinylation:1001.00	2.9	synthase	680	eukaryotic	9	1168.47	Cysteinylation	58740	L8GT20	8	59.56	9.22	672	4.33922e+06	585.234	2	0.548845	0.773394	1.24754		264.875	251.599	333.178	152.941	79.0379	320.101	229.472	241.483
GYSIPEC(+119.00)QAK	38.44	0.89975977-0.9105831	C7:Cysteinylation:1001.00	0.1	hydratase, mitochondrial, putative	128	citrate	10	1213.51	Cysteinylation	53890	L8HAH1	16	67.22	8.33	119	4.34405e+06	607.748	2	0.962384	1	1.09552		0	112.671	226.185	277.496	105.195	0	236.666	197.206
HC(+119.00)GAFAPEEAEDYLK	76.57	1.1055682-1.1231682	C2:Cysteinylation:1001.00	3.2	translation elongation factor 2, putative	1077	ATPcitrate	15	1797.73	Cysteinylation	220140	L8GXB0	7	56.62	21.6	1063	4.33729e+06	899.863	2	0.619671	0.80081	1.16594		254.022	192.842	277.374	327.069	103.513	277.317	367.865	227.726
HVFGTPQKPENC(+119.00)YTDIR	60.96	0.8768734-0.89481163	C12:Cysteinylation:1001.00	2.7	kinase	28	coronin3,	17	2122.96	Cysteinylation	53240	L8GFZ9	45	58.09	11.23	12	4.344e+06	708.65	3	0.196952	0.630264	0.183399		0	80.5438	149.777	28.053	229.842	158.952	171.938	47.6217
IC(+119.00)DEVAAIPSK	65.43	0.91305685-0.9387198	C2:Cysteinylation:1001.00	2.8	aminotransferase, putative	44	ribosomal	11	1263.58	Cysteinylation	350820	L8HA34	245	71.4	13.02	34	4.3399e+06	632.79	2	0.499422	0.763359	0.691253		254.209	726.378	128.87	915.465	621.696	1020.54	406.548	369.899
IC(+119.00)DEVAAIPSKR	64.13	0.7877663-0.8035498	C2:Cysteinylation:1001.00	0.7	aminotransferase, putative	45	ribosomal	12	1419.68	Cysteinylation	350820	L8HA34	245	61.71	9.56	34	4.3399e+06	710.836	2	0.46444	0.748037	0.378175		95.8662	191.547	0	83.6987	63.262	245.664	78.8525	61.3179
IENIETDLATGINLC(+119.00)	52.09	1.0759208-1.0916717	C15:Cysteinylation:1001.00	2	carboxylase	45	gelation	15	1736.8	Cysteinylation	70830	L8H3N1	33	64.33	35.09	31	4.35299e+06	869.396	2	0.23202	0.630264	0.194052		0	147.42	71.6688	183.132	136.213	279.681	221.527	161.686
IIDFPLPAEGC(+47.98)GLTSDLK	44.19	1.1500273-1.1750293	C11:Cysteine oxidation to cysteic acid:1001.00	1.7	protease regulatory subunit 6B family protein	69	pyridoxaldependent	18	1935.95	Cysteine oxidation to cysteic acid	184160	L8GGG6	301	59.03	40.4	52	4.34601e+06	968.961	2	0.112143	0.560154	0.105609		0	58.649	0	72.1664	67.8945	79.4894	92.4174	68.2169
IPAEFHDC(+119.00)GNQK	41.8	0.75309813-0.76455194	C8:Cysteinylation:1001.00	0	binding domain containing protein	87	hypothetical	12	1476.61	Cysteinylation	89170	L8HAW5	1067	67.64	5.35	76	4.33868e+06	739.293	2	0.57717	0.789812	0.364114		0	0	74.9352	118.741	0	60.49	88.9824	94.0478
SQPLADIDEFC(+15.99)GKIQACK	39.53	0.873471-0.89604867	C11:Oxidation or Hydroxylation (C):4.12	2.8	epimerase/dehydratase family protein	184	phosphoenolpyruvate	18	1980.93	Oxidation or Hydroxylation (C)	100080	L8GDE8	145	68.25	20.11	167	4.33521e+06	991.453	2	0.0123723	0.204705	2.35054		2445.94	2911.63	3706.57	3921.85	715.612	1714.9	1534.53	1800.88
KIC(+119.00)DEVAAIPSK	38.37	0.98910433-1.0085732	C3:Cysteinylation:1001.00	1.9	aminotransferase, putative	44	ribosomal	12	1391.68	Cysteinylation	350820	L8HA34	245	48.88	10.36	33	4.3399e+06	696.84	2	0.0212965	0.254813	0.506755		128.04	70.2253	130.436	119.662	161.39	184.718	341.183	209.232
IVC(+119.00)DNTLDQR	54.42	0.93439144-0.9619051	C3:Cysteinylation:1001.00	2.6	protein	207	vacuolar	10	1294.56	Cysteinylation	203630	L8GVQ1	242	68.67	6.28	198	4.33833e+06	648.283	2	0.451581	0.74043	0.654101		59.2456	490.86	439.704	398.367	262.745	476.38	534.672	415.817
IWC(+119.00)FGPE	31.1	0.8026214-0.8153089	C3:Cysteinylation:1001.00	1.1	synthase	637	eukaryotic	7	969.372	Cysteinylation	58740	L8GT20	8	62.9	31.21	631	4.33922e+06	485.685	2	0.437422	0.730375	0.378412		0	79.891	78.8661	159.172	61.805	96.5768	100.7	81.371
YETLC(+119.00)DLYNDINIT	37.86	1.0675814-1.0888923	C5:Cysteinylation:1001.00	2.4	M16 family protein	279	Eukaryotic	14	1807.76	Cysteinylation	87670	L8H7J0	80	52.76	38.16	266	4.3386e+06	904.877	2	0.0250498	0.254813	0.0457838		0	0	0	0	0	75.7895	75.899	39.5648
KC(+31.97)GKN(+0.98)AYPLESLK	37.27	0.7982888-0.8211881	C2:dihydroxylation C:1001.00;N5:Deamidation (NQ):1001.00	2.9	synthase	20	LIM	13	1482.72	dihydroxylation C; Deamidation (NQ)	269350	L8GNN8	32	58.62	13.63	8	4.3416e+06	495.236	3	0.107319	0.560154	0.668379		501.664	203.583	334.149	289.228	504.62	608.865	419.761	383.491
KCNVGIKC(+15.99)ATITPDEK	46.51	0.8307799-0.8474867	C8:Oxidation or Hydroxylation (C):0.00	0.5	family 3 protein	115	isocitrate	16	1734.86	Oxidation or Hydroxylation (C)	52800	L8GTE1	40	64.36	5.05	100	4.34399e+06	579.288	3	0.37644	0.68512	0.363678		0	79.3997	62.0576	63.5516	66.5648	80.8204	59.8221	55.6217
KEC(+119.00)LPNEKPAVVK	59.98	0.8626448-0.87718266	C3:Cysteinylation:1001.00	0	family protein	44	ribosomal	13	1572.8	Cysteinylation	360260	L8HD98	1094	66.51	5.24	32	4.35249e+06	525.269	3	0.529665	0.765072	0.326716		0	0	72.6521	86.8484	0	85.2315	92.514	70.2295
KENEWC(+119.00)MDL	33.55	0.9059446-0.9204779	C6:Cysteinylation:1001.00	7.8	ligase	159	Sphase	9	1285.48	Cysteinylation	300880	L8GW23	155	46.67	25.54	151	4.35337e+06	643.732	2	0.515896	0.763359	0.403951		278.909	62.9179	96.0506	0	338.947	63.2176	56.0447	52.713
SQPLADIDEFCGKIQAC(+15.99)K	37.83	0.873471-0.89604867	C17:Oxidation or Hydroxylation (C):0.00	2	epimerase/dehydratase family protein	184	phosphoenolpyruvate	18	1980.93	Oxidation or Hydroxylation (C)	100080	L8GDE8	145	76.25	20.13	167	4.33521e+06	991.448	2	0.000278466	0.0101362	3.27507		2445.94	2839.26	3633.18	3853.76	715.612	1099.57	894.416	1200.88
KIWC(+119.00)FGPE	36.19	0.8329457-0.8595514	C4:Cysteinylation:1001.00	2.8	synthase	637	eukaryotic	8	1097.47	Cysteinylation	58740	L8GT20	8	61.71	26.5	630	4.33922e+06	549.734	2	0.807812	0.925954	0.878061		189.613	321.753	69.4201	411.305	336.859	284.814	88.3213	345.832
QAHFC(+15.99)ALAANCTEPAYIK	37.33	0.88089424-0.9037799	C5:Oxidation or Hydroxylation (C):9.27	1	protein L23, putative	80	ribosomal	18	1965.91	Oxidation or Hydroxylation (C)	164710	L8H0P3	431	67.01	17.08	63	4.3376e+06	656.3	3	0.0236764	0.254813	0.290775		166.317	1050.05	370.17	672.716	1795.37	1850.36	1506.27	1215.72
KVEN(+0.98)ELSGIC(+119.00)K	27.61	0.9449029-0.96221423	N4:Deamidation (NQ):1001.00;C10:Cysteinylation:1001.00	3.6	domain containing protein	161	hypothetical	11	1338.62	Deamidation (NQ); Cysteinylation	23820	L8H373	15	64.46	7.16	151	4.33794e+06	670.313	2	0.914643	0.986604	0.830109		0	48.9765	188.508	72.5184	59.9914	131.595	0	178.606
KVENELSGIC(+119.00)	34.35	0.88831705-0.9158398	C10:Cysteinylation:1001.00	6.3	domain containing protein	160	hypothetical	10	1209.54	Cysteinylation	23820	L8H373	15	74.67	12.17	151	4.33794e+06	605.768	2	0.125048	0.560154	0.10931		372.361	17534.6	358.097	1040.29	23047.5	28766.8	27888.4	921.385
KVENELSGIC(+119.00)K	60.34	0.94335717-0.961596	C10:Cysteinylation:1001.00	1.7	domain containing protein	161	hypothetical	11	1337.63	Cysteinylation	23820	L8H373	15	74.4	7.28	151	4.33794e+06	669.805	2	0.482151	0.763056	0.863587		710.014	1567.24	1337.73	1121.72	1030.16	1540.31	1244.39	1520.41
KVENELSGIC(+305.07)K	35.05	0.77352864-0.78590924	C10:Glutathione disulfide:1001.00	1.8	domain containing protein	161	hypothetical	11	1523.7	Glutathione disulfide	23820	L8H373	15	61.15	9.87	151	4.33794e+06	508.897	3	0.355918	0.677186	0.362692		0	0	0	0	57.7892	0	0	0
KVENELSGIC(+47.98)KDIL	31.92	1.0576969-1.0808625	C10:Cysteine oxidation to cysteic acid:1001.00	4.2	domain containing protein	164	hypothetical	14	1607.81	Cysteine oxidation to cysteic acid	23820	L8H373	15	58.46	28.75	151	4.33794e+06	804.903	2	0.0532864	0.390734	0.0536535		0	0	74.2548	61.9025	177.61	144.423	144.438	149.711
LC(+47.98)VIIDVLDQNR	55.68	0.98292315-1.0159892	C2:Cysteine oxidation to cysteic acid:1001.00	0	family protein	44	ribosomal	12	1447.73	Cysteine oxidation to cysteic acid	71270	L8H418	747	52.97	42.03	33	4.35303e+06	724.856	2	0.274928	0.677186	0.246571		0	151.234	71.0191	97.2784	121.673	135.939	133.782	127.743
LEDLC(+119.00)NPIFTK	61.46	0.9634507-1.020315	C5:Cysteinylation:1001.00	1.8	GroL, putative	612	high	11	1410.65	Cysteinylation	128510	L8GG56	10	67.53	25.51	602	4.33898e+06	706.324	2	0.13437	0.560154	0.411593		587.769	975.924	182.053	1210.23	620.264	2116.5	1604.12	2091.15
LEQLC(+119.00)GQTPVQSK	48.21	1.021242-1.0373081	C5:Cysteinylation:1001.00	0	protein	66	ribosomal	13	1548.73	Cysteinylation	369900	L8GZ94	396	62.58	8.98	54	4.34027e+06	775.359	2	1	1	1		0	0	0	0	0	0	0	0
LGC(+119.00)QPMQGIEEVNL	36.95	1.0499742-1.0753031	C3:Cysteinylation:1001.00	3.3	L inhibitor family protein	60	bicaudal	14	1648.73	Cysteinylation	325180	L8HE68	326	68.63	31.95	47	4.33692e+06	825.364	2	0.104261	0.560154	0.709184		499.8	593.489	859.01	502.805	862.773	1190.11	660.316	747.028
LGC(+119.00)QPMQGIEEVNLY	47.94	1.0907452-1.125947	C3:Cysteinylation:1001.00	2.9	L inhibitor family protein	61	bicaudal	15	1811.79	Cysteinylation	325180	L8HE68	326	71.09	33.26	47	4.33692e+06	906.887	2	0.218837	0.630264	0.509509		182.651	832.092	638.069	1094.39	1055.69	2070.71	1387.14	519.334
LGC(+119.00)QPMQGIEEVNLYK	54.11	1.1386051-1.1688564	C3:Cysteinylation:1001.00	0.3	L inhibitor family protein	62	bicaudal	16	1939.88	Cysteinylation	325180	L8HE68	326	63.89	27.59	47	4.33692e+06	647.621	3	0.128203	0.560154	0.0999017		0	117.801	0	68.7268	117.949	86.4754	82.71	96.3468
LGGAINDSLEHVAC(+119.00)VK	49.11	0.8385148-0.85274583	C14:Cysteinylation:1001.00	1.4	factor 1-alpha, putative	126	nucleolar	16	1743.83	Cysteinylation	200430	L8GDR3	69	60.44	21.23	111	4.34183e+06	872.908	2	0.973405	1	0.948516		0	0	0	66.357	0	0	0	81.9801
LIDPEDMVNC(+119.00)PDELSMM	52.44	1.1713256-1.1978668	C10:Cysteinylation:1001.00	3.5	carboxylase	218	gelation	17	2069.81	Cysteinylation	70830	L8H3N1	33	61.42	39.46	202	4.35299e+06	1035.91	2	0.98863	1	1.00767		116.267	24.6595	89.3115	228.718	68.5951	99.6925	55.6032	149.388
LVC(+119.00)FPYLGGEPSV	28.36	1.003629-1.0373081	C3:Cysteinylation:1001.00	1.9	synthetase and ligase	3319	AMP-dependent	13	1498.68	Cysteinylation	293900	L8HIJ4	5	63.84	38	3307	4.36817e+06	750.337	2	0.739969	0.909384	0.901266		72.4031	211.968	224.699	195.015	149.34	135.811	220.847	227.551
M(+15.99)QNVKC(+47.98)VVVGDGAVGK	26.68	1.0465761-1.0780828	M1:Oxidation (M):1001.00;C6:Cysteine oxidation to cysteic acid:1001.00	3.7	serine endopeptidase	18	Ras	16	1666.8	Oxidation (M); Cysteine oxidation to cysteic acid	276650	L8GIH3	777	42	22.91	3	4.33745e+06	556.6	3	0.31923	0.677186	1.52215		175.638	210.917	91.1985	173.706	52.229	181.998	185.735	61.9203
N(+0.98)M(+15.99)LGPGM(+15.99)DVPAPDMGTGPR	40.03	1.1244032-1.1355178	N1:Deamidation (NQ):1000.00;M2:Oxidation (M):69.26;M7:Oxidation (M):71.72	0	domain containing protein	156	Glutamate/Leucine/Phenylalanine/Valine	19	1944.84	Deamidation (NQ); Oxidation (M); Oxidation (M)	144200	L8HFB5	217	59.97	19.99	138	4.35356e+06	973.413	2	0.355918	0.677186	0.371151		0	0	0	0	0	0	0	52.6983
NC(+119.00)DPEGPLM	28.63	0.8422274-0.8542926	C2:Cysteinylation:1001.00	1.5	synthase	377	eukaryotic	9	1093.39	Cysteinylation	58740	L8GT20	8	59.86	18.37	369	4.33922e+06	547.695	2	0.355918	0.677186	2.82564		0	0	63.7479	0	0	0	0	0
NC(+119.00)DPEGPLML	40.12	0.88336855-0.90563536	C2:Cysteinylation:1001.00	2.7	synthase	378	eukaryotic	10	1206.47	Cysteinylation	58740	L8GT20	8	63.75	31.44	369	4.33922e+06	604.231	2	0.703093	0.882504	0.763194		240.989	62.7221	98.7677	66.3559	365.405	191.344	181.229	23.0439
NEVYC(+15.99)QIIK	26.68	0.86140746-0.88831705	C5:Oxidation or Hydroxylation (C):1001.00	3.1	protein	1327	myosin1,	9	1124.55	Oxidation or Hydroxylation (C)	224400	L8H7M2	96	53.33	25.77	1319	4.33807e+06	563.272	2	0.303427	0.677186	0.83594		135.989	184.221	159.673	223.536	203.076	214.206	153.472	274.288
NLQ(+0.98)DATC(+305.07)VARNILLDPR	26.15	1.2194663-1.2456897	Q3:Deamidation (NQ):0.00;C7:Glutathione disulfide:1000.00	3.2	translation initiation factor 4 gamma 3 (eIF4-gamma 3), putative	404	Tcomplex	17	2217.05	Deamidation (NQ); Glutathione disulfide	53280	L8GYS4	430	66.91	34.69	388	4.34401e+06	1109.51	2	0.877376	0.979683	1.08555		263.602	1040.63	304.062	1018.28	177.327	794.863	673.736	644.055
NNC(+119.00)AGFFGDDDTPK	77.44	1.0088823-1.0292753	C3:Cysteinylation:1001.00	3.1	dehydrogenase	287	guanine	14	1618.6	Cysteinylation	364310	L8H4P8	48	65.22	16.69	274	4.33592e+06	810.297	2	0.808364	0.925954	0.889138		180.771	193.799	387.637	252.63	79.5153	591.663	345.646	337.563
NNC(+47.98)AGFFGDDDTPK	62.81	0.9866319-1.0057921	C3:Cysteine oxidation to cysteic acid:1001.00	0.2	dehydrogenase	287	guanine	14	1547.58	Cysteine oxidation to cysteic acid	364310	L8H4P8	48	63.88	22.82	274	4.33592e+06	774.79	2	0.879162	0.979683	0.767187		0	78.1225	98.8082	102.216	0	158.885	160.95	89.0649
NPFVVC(+47.98)GISFTPIYK	26.49	1.0610948-1.0833333	C6:Cysteine oxidation to cysteic acid:1001.00	3.7	protein L4/L1 family	1172	alphaCOP,	15	1731.85	Cysteine oxidation to cysteic acid	288360	L8GEB3	190	55.36	33.23	1158	4.36787e+06	866.914	2	0.0667625	0.450029	2.19696		233.869	99.1539	419.081	376.569	123.559	152.508	86.5043	96.3678
QADLSPLQ(+0.98)NC(+15.99)LISIVSK	33.75	1.1429272-1.1679305	Q8:Deamidation (NQ):20.00;C10:Oxidation or Hydroxylation (C):1000.00	2.5	dependent oxidoreductase domain containing protein	1211	HEAT	17	1844.96	Deamidation (NQ); Oxidation or Hydroxylation (C)	253480	L8GEA4	2263	68.87	31.35	1195	4.36762e+06	923.459	2	0.227671	0.630264	0.71094		364.136	1106.52	627.279	948.705	952.301	1132.26	985.782	883.039
C(+119.00)EYEDALFLL	35.76	0.9612869-0.9801415	C1:Cysteinylation:1001.00	1	Acidic ribosomal protein	250	chaperonin	10	1333.56	Cysteinylation	277960	L8GUV2	9	63.78	42.04	241	4.34461e+06	667.772	2	0.0244133	0.254813	0.0478601		0	0	0	0	47.7292	74.5422	53.5695	0
SAPASRAASLVSGAQC(+15.99)YATK	35.17	1.174412-1.1966324	C16:Oxidation or Hydroxylation (C):1001.00	2.9	dependent glutamate dehydrogenase	30	AMPbinding	20	1953.96	Oxidation or Hydroxylation (C)	39660	L8H2D5	364	69.7	17.95	11	4.34333e+06	977.962	2	0.000427233	0.0129594	0.107661		131.909	134.345	114.118	42.2796	567.061	1111.06	1116.98	904.326
TVTVSPDGSLC(+119.00)ASGGK	33.02	1.0246408-1.04256	C11:Cysteinylation:1001.00	1.6	dehydrogenase	213	guanine	16	1596.71	Cysteinylation	364310	L8H4P8	48	51.98	11.92	198	4.33592e+06	799.358	2	9.26116e-07	4.21383e-05	0.018108		0	0	0	0	71.4197	30.939	70.6265	59.597
QAHFCALAANC(+15.99)TEPAYIK	40.58	0.88275-0.9099646	C11:Oxidation or Hydroxylation (C):16.36	1.1	protein L23, putative	80	ribosomal	18	1965.91	Oxidation or Hydroxylation (C)	164710	L8H0P3	431	65.46	17.09	63	4.3376e+06	656.304	3	0.0536723	0.390734	0.32539		158.855	1229.78	461.439	991	1947.2	1510.05	1438.94	1883.43
QNC(+119.00)TVNYPIVADPDR	35.05	1.1117438-1.1265645	C3:Cysteinylation:1001.00	5.2	synthase alpha chain, putative	106	peroxidase	15	1822.8	Cysteinylation	283560	L8H083	466	53	18.55	92	4.34489e+06	912.401	2	1	1	1		0	0	0	0	0	0	0	0
RKVENELSGIC(+119.00)	45.28	0.9381015-0.9649962	C11:Cysteinylation:1001.00	4.1	domain containing protein	160	hypothetical	11	1365.64	Cysteinylation	23820	L8H373	15	53.27	8.36	150	4.33794e+06	683.811	2	0.953272	1	1.02816		171.643	82.4987	106.518	274.686	177.71	148.115	49.6818	283.519
RKVENELSGIC(+119.00)K	55.19	0.7883853-0.8143806	C11:Cysteinylation:1001.00	0.2	domain containing protein	161	hypothetical	12	1493.73	Cysteinylation	23820	L8H373	15	72.35	5.21	150	4.33794e+06	498.907	3	0.667857	0.855986	0.908453		1021.91	676.849	440.3	555.286	873.793	735.22	507.517	761.528
VNC(+119.00)PM(+15.99)LDPVFDETFVLDVNDPATDKVTVT	32.55	1.1188456-1.142001	C3:Cysteinylation:1001.00;M5:Oxidation (M):1001.00	0	24C-methyltransferase	72	hypothetical	29	3328.52	Cysteinylation; Oxidation (M)	237870	L8HB93	561	62.06	39.64	44	4.33531e+06	1110.49	3	0.0245841	0.254813	0.0362042		0	0	0	0	0	114.626	80.6478	62.9633
SC(+119.00)SDLFVVQ	27.66	0.83603966-0.86233544	C2:Cysteinylation:1001.00	3.4	dehydrogenase	410	UDPglucose	9	1115.46	Cysteinylation	376800	L8H358	79	61.81	27.67	402	4.35373e+06	558.731	2	0.710454	0.885635	1.15082		491.416	325.087	235.244	185.734	147.682	359.299	158.123	474.299
SC(+119.00)VVDVDPHFTPA	58.34	0.9795234-1.0057921	C2:Cysteinylation:1001.00	4.4	synthetase and ligase	2491	AMP-dependent	13	1504.63	Cysteinylation	293900	L8HIJ4	5	46.36	22.59	2479	4.36817e+06	753.309	2	0.602745	0.800727	1.27681		58.8593	219.944	230.816	185.331	187.344	84.9577	215.719	60.688
SGAISPC(+119.00)DVIVPAGPTGQDPAK	58.78	1.2166893-1.2404455	C7:Cysteinylation:1001.00	2	disulfideisomerase domain containing protein	135	ribosomal	22	2198.03	Cysteinylation	374090	L8GPQ3	53	62.07	23.5	114	4.33436e+06	1100.01	2	0.857305	0.969127	0.923154		61.5899	111.722	101.406	127.682	122.092	204.051	146.571	33.5947
SHEGTLYC(+47.98)PVHYAPAQVEV	48.14	1.1842881-1.2083584	C8:Cysteine oxidation to cysteic acid:1001.00	1	cytochrome b reductase, putative	65	LIM	19	2146.96	Cysteine oxidation to cysteic acid	96970	L8H5V6	663	59.37	29.89	47	4.33503e+06	1074.48	2	0.318287	0.677186	0.292297		0	91.5626	86.3918	88.4652	65.7826	115.247	121.876	103.755
SLC(+119.00)DSWGWEEAR	44.73	1.0039381-1.0184611	C3:Cysteinylation:1001.00	1.8	zincbinding dehydrogenase, putative	240	hypothetical	12	1556.6	Cysteinylation	70350	L8H730	113	60.86	25.05	229	4.35296e+06	779.296	2	0.58216	0.790695	0.842094		73.1347	100.771	82.1584	86.2823	126.255	178.755	45.9592	100.163
SPSLIICLDSGC(+15.99)GNYEQL	29.43	1.1463228-1.170091	C12:Oxidation or Hydroxylation (C):9.30	5	protein	205	peptidase	18	1926.87	Oxidation or Hydroxylation (C)	119270	L8H0T8	319	62.03	38.68	188	4.35808e+06	964.425	2	0.427466	0.730375	1.75091		109.214	365.381	111.98	537.973	31.4066	264.739	288.698	106.557
SQPLADIDEFC(+119.00)GK	41.82	1.0369991-1.0518277	C11:Cysteinylation:1001.00	0.8	epimerase/dehydratase family protein	179	phosphoenolpyruvate	13	1540.65	Cysteinylation	100080	L8GDE8	145	63.58	23.45	167	4.33521e+06	771.327	2	0.895981	0.98234	1.27526		0	0	101.799	97.7947	0	0	57.5185	65.4425
ISVLNDC(+15.99)LKSICNAEK	31.52	0.850271-0.86697537	C7:Oxidation or Hydroxylation (C):7.38	2.4	putative	19	ribosomal	16	1764.88	Oxidation or Hydroxylation (C)	219070	L8GYZ0	262	47.57	16.29	4	4.33724e+06	883.44	2	2.95818e-08	2.80883e-06	0.00386366		0	0	0	0	354.702	200.046	319.692	197.824
YGVDVGSC(+31.97)EISR	29.31	0.9204779-0.9467578	C8:dihydroxylation C:1001.00	3.9	kinase	333	coronin3,	12	1315.55	dihydroxylation C	53240	L8GFZ9	45	40.43	18.24	322	4.344e+06	658.786	2	0.00223743	0.0509016	0.6066		63.9653	85.127	89.4071	68.9465	107.103	135.521	135.721	125.844
STTTGHLIYRC(+119.00)	37.26	0.9350098-0.9702509	C11:Cysteinylation:1001.00	4.4	protein L35Ae, putative	31	translation	11	1369.61	Cysteinylation	38130	L8GIV4	365	52.37	6.9	21	4.33564e+06	685.812	2	0.501635	0.763359	0.715058		107.571	39.3677	186.128	221.114	199.08	190.353	73.9849	237.775
SVLNDC(+15.99)LKSICNAEK	31.73	0.81561834-0.8329457	C6:Oxidation or Hydroxylation (C):5.79	2.8	putative	19	ribosomal	15	1651.79	Oxidation or Hydroxylation (C)	219070	L8GYZ0	262	54.58	12.34	5	4.33724e+06	826.892	2	0.129912	0.560154	0.34952		89.81	164.465	102.745	529.18	162.359	1045.11	337.168	940.571
SVVGC(+119.00)HSLEDLVK	39.04	1.0132083-1.0252587	C5:Cysteinylation:1001.00	7.8	domain containing protein	56	phosphogluconate	13	1503.71	Cysteinylation	149990	L8GP85	72	28.55	20.73	44	4.35159e+06	752.851	2	1	1	1		0	0	0	0	0	0	0	0
TAEEIADAESAPLTDMRDPC(+119.00)PDAAR	67.47	1.0271125-1.0505921	C20:Cysteinylation:1001.00	0.5	putative	159	ubiquinol	25	2763.18	Cysteinylation	71580	L8HIC2	332	65.94	22.32	135	4.35306e+06	922.051	3	0.175496	0.602646	0.180517		0	89.8199	84.5131	77.4559	110.447	164.873	203.285	149.58
TAEELNC(+15.99)AFIECSAK	36.08	1.0675814-1.0907452	C7:Oxidation or Hydroxylation (C):0.00	0	aminopeptidase, type I, putative	151	Rasrelated	15	1643.72	Oxidation or Hydroxylation (C)	355850	L8HHY1	1382	64.19	13.49	137	4.34536e+06	822.848	2	0.886209	0.979683	1.25937		0	99.9239	91.9407	82.5165	0	81.9107	65.8851	55.8438
TC(+119.00)VELGDRNPIVS	44.74	0.9832322-1.0005388	C2:Cysteinylation:1001.00	4.2	Cterminal TIM barrel domain containing protein [Source:UniProtKB/TrEMBL;Acc:L8GRZ9]	483	phosphoribosylformylglycinamidine	13	1520.7	Cysteinylation	275720	L8H1Z5	23	53.64	18.72	471	4.33741e+06	761.345	2	0.525514	0.765072	1.34483		159.21	70.1134	51.3927	46.446	24.6572	38.3044	110.988	77.7109
TGGIPRAIC(+15.99)GGGR	31.27	0.8972857-0.9173859	C9:Oxidation or Hydroxylation (C):1001.00	1.2	binding motif containing protein	338	histidine-tRNA	13	1229.63	Oxidation or Hydroxylation (C)	76860	L8H0A5	278	81.21	20.38	326	4.33585e+06	615.811	2	0.767616	0.913112	1.01882		5151.82	4080.18	5040.24	5143.8	4640.65	4642.05	4650.29	5049.11
KC(+15.99)NVGIKCATITPDEK	29.29	0.8382054-0.8598608	C2:Oxidation or Hydroxylation (C):13.13	2.7	family 3 protein	115	isocitrate	16	1734.86	Oxidation or Hydroxylation (C)	52800	L8GTE1	40	49.91	5.05	100	4.34399e+06	579.284	3	0.0332818	0.288442	0.0540574		0	0	69.1811	0	51.6102	58.9477	45.6188	58.3741
TIAEC(+119.00)LADELINAAK	79.65	1.1055682-1.1358266	C5:Cysteinylation:1001.00	2.7	protein	176	ribosomal	15	1692.81	Cysteinylation	220200	L8HC77	437	72.79	40.13	162	4.33729e+06	847.399	2	0.0950218	0.560154	0.399073		205.137	534.117	473.644	1249.76	558.678	1376.24	1848.49	1799.18
TIC(+119.00)EIILPK	40.78	0.89543015-0.9133661	C3:Cysteinylation:1001.00	5.3	protein	131	singlestrand	9	1147.6	Cysteinylation	184100	L8HBV6	1750	52.34	23.74	123	4.34601e+06	574.793	2	0.489955	0.763359	0.261663		0	0	95.5564	114.747	0	87.9866	133.388	199.296
TN(+0.98)SLLEGVSQPLADIDEFC(+47.98)GK	36.26	1.2281052-1.2450728	N2:Deamidation (NQ):0.00;C19:Cysteine oxidation to cysteic acid:1000.00	0	epimerase/dehydratase family protein	179	phosphoenolpyruvate	21	2284.04	Deamidation (NQ); Cysteine oxidation to cysteic acid	100080	L8GDE8	145	59.65	39.26	159	4.33521e+06	1143.03	2	0.326877	0.677186	0.309559		71.2613	92.0865	0	75.4602	95.2123	68.6082	77.3166	106.771
TN(+0.98)SLLEGVSQPLADIDEFCGKIQAC(+15.99)K	60.12	1.0873481-1.1043329	N2:Deamidation (NQ):139.69;C25:Oxidation or Hydroxylation (C):2.36	0	epimerase/dehydratase family protein	184	phosphoenolpyruvate	26	2795.34	Deamidation (NQ); Oxidation or Hydroxylation (C)	100080	L8GDE8	145	64.88	33.71	159	4.33521e+06	932.782	3	0.501403	0.763359	0.322509		0	60.4489	0	56.8515	75.0802	79.9287	52.9343	0
TNSLLEGVSQPLADIDEFC(+119.00)GK	74.46	0.9204779-0.9523223	C19:Cysteinylation:1001.00	1.9	epimerase/dehydratase family protein	179	phosphoenolpyruvate	21	2354.08	Cysteinylation	100080	L8GDE8	145	63.13	36.56	159	4.33521e+06	785.692	3	0.361945	0.677186	0.272976		0	180.902	111.279	206.985	68.1922	227.101	291.972	165.96
TNSLLEGVSQPLADIDEFC(+15.99)GKIQ(+0.98)AC(-1.01)K	56.66	1.0762297-1.1083473	C19:Oxidation or Hydroxylation (C):0.00;Q23:Deamidation (NQ):39.87;C25:Half of a disulfide bridge:0.00	0.6	epimerase/dehydratase family protein	184	phosphoenolpyruvate	26	2794.33	Oxidation or Hydroxylation (C); Deamidation (NQ); Half of a disulfide bridge	100080	L8GDE8	145	84.96	32.95	159	4.33521e+06	932.446	3	0.808938	0.925954	1.17951		731.492	2778.52	2900.26	3326.44	3044.34	3133.55	343.74	3089.38
TNSLLEGVSQPLADIDEFC(+15.99)GKIQACK	71.7	1.0719056-1.1101999	C19:Oxidation or Hydroxylation (C):4.12	2.4	epimerase/dehydratase family protein	184	phosphoenolpyruvate	26	2794.35	Oxidation or Hydroxylation (C)	100080	L8GDE8	145	78.14	32.94	159	4.33521e+06	932.446	3	0.221036	0.630264	0.623509		1110.45	4097.43	3417.12	4117.7	4148.77	3723.15	6944.69	3948.86
TNSLLEGVSQPLADIDEFC(+31.97)GKIQAC(-1.01)	34.32	1.0660369-1.0873481	C19:dihydroxylation C:4.12;C25:Half of a disulfide bridge:4.12	1.6	epimerase/dehydratase family protein	183	phosphoenolpyruvate	25	2681.23	dihydroxylation C; Half of a disulfide bridge	100080	L8GDE8	145	70.75	32.03	159	4.33521e+06	894.754	3	0.19966	0.630264	0.0981002		0	172.625	0	331.091	72.3102	203.835	157.743	265.425
TNSLLEGVSQPLADIDEFC(+47.98)GK	56.82	1.226254-1.2447643	C19:Cysteine oxidation to cysteic acid:1001.00	0.6	epimerase/dehydratase family protein	179	phosphoenolpyruvate	21	2283.06	Cysteine oxidation to cysteic acid	100080	L8GDE8	145	61.07	39.24	159	4.33521e+06	1142.52	2	0.387577	0.691559	0.358707		90.7505	84.4697	0	67.6239	87.7212	68.8256	81.1098	63.9385
TNSLLEGVSQPLADIDEFC(-1.01)GKIQ(+0.98)AC(+15.99)K	67.09	1.0623304-1.1089648	C19:Half of a disulfide bridge:0.00;Q23:Deamidation (NQ):44.86;C25:Oxidation or Hydroxylation (C):0.00	1.9	epimerase/dehydratase family protein	184	phosphoenolpyruvate	26	2794.33	Half of a disulfide bridge; Deamidation (NQ); Oxidation or Hydroxylation (C)	100080	L8GDE8	145	76.61	32.94	159	4.33521e+06	932.446	3	0.173179	0.602646	0.406592		348.162	3723.73	1628.29	3953.45	3631.41	3348.2	6199.72	4051.09
TNSLLEGVSQPLADIDEFCGKIQAC(+15.99)K	67.04	1.0623304-1.1089648	C25:Oxidation or Hydroxylation (C):0.00	3.5	epimerase/dehydratase family protein	184	phosphoenolpyruvate	26	2794.35	Oxidation or Hydroxylation (C)	100080	L8GDE8	145	75.39	32.94	159	4.33521e+06	932.447	3	0.313379	0.677186	0.525454		409.007	4845.87	3455.29	3382.47	3467.13	3048.78	5566.64	5164.06
TTTPEVTDLIC(+119.00)K	34.95	0.98725003-1.0023929	C11:Cysteinylation:1001.00	2.7	protein S5, putative	39	ribosomal	12	1438.67	Cysteinylation	48210	L8HHU3	442	55.3	22.75	28	4.33304e+06	720.322	2	0.1226	0.560154	0.0675469		0	0	164.309	155.585	93.2203	135.034	408.754	238.665
TVSPDGSLC(+119.00)ASGGK	41.22	0.9513949-0.9764326	C9:Cysteinylation:1001.00	2.1	dehydrogenase	213	guanine	14	1396.6	Cysteinylation	364310	L8H4P8	48	59.8	6.01	200	4.33592e+06	699.297	2	0.342319	0.677186	0.329417		0	55.286	78.669	54.7285	90.6361	54.7085	32.3219	126.124
VNC(+119.00)PMLDPVFDETFVLDVNDPATDKVTVT	28.46	1.1176106-1.1392225	C3:Cysteinylation:1001.00	0	24C-methyltransferase	72	hypothetical	29	3312.52	Cysteinylation	237870	L8HB93	561	65.77	41.6	44	4.33531e+06	1105.17	3	3.08662e-08	2.80883e-06	0.0106676		0	0	0	0	74.4827	100.927	129.596	79.2658
VC(+119.00)AFDIETTK	29.39	0.8821314-0.9124384	C2:Cysteinylation:1001.00	3.2	domain containing protein	201	polymerase	10	1244.54	Cysteinylation	288370	L8GY46	2194	60.99	22.58	192	4.36787e+06	623.258	2	0.299972	0.677186	1.41175		222.324	97.0237	274.897	291.351	118.402	100.802	178.477	204.176
VC(+119.00)ENIPIVLVGN	34.34	0.9532497-0.97766894	C2:Cysteinylation:1001.00	4.2	protein subunit beta, putative	119	ran,	12	1387.68	Cysteinylation	333210	L8GF16	363	64.06	34.14	108	4.35502e+06	694.84	2	0.246068	0.657262	0.671526		265.194	258.545	205.562	205.402	410.553	613.545	147.654	382.77
VC(+119.00)VVGNPANTN	36.61	0.8706872-0.89233756	C2:Cysteinylation:1001.00	3.8	protein	179	malate	11	1205.52	Cysteinylation	25570	L8HIY2	983	63.48	9.87	169	4.33812e+06	603.758	2	0.742976	0.909384	1.16551		326.207	275.453	265.424	448.584	85.1848	561.953	484.696	249.881
VC(+119.00)VVGNPANTNAL	33.84	0.9591231-0.9887953	C2:Cysteinylation:1001.00	4	protein	181	malate	13	1389.64	Cysteinylation	25570	L8HIY2	983	54.36	21.06	169	4.33812e+06	695.813	2	0.0949126	0.560154	2.49405		504.537	398.535	686.632	337.744	588.917	174.158	165.105	71.1692
VC(+119.00)YSPDFEK	44.85	0.8926468-0.92573434	C2:Cysteinylation:1001.00	1.9	putative	123	glutathione	9	1205.47	Cysteinylation	25690	L8HHR9	157	64.65	12.81	115	4.33406e+06	603.731	2	0.158241	0.575998	0.707346		228.54	166.785	422.512	357.369	362.325	375.244	430.501	392.791
VGDPIC(+119.00)MGPF	36.44	0.8558393-0.87192446	C6:Cysteinylation:1001.00	2.6	protein	134	Gar1	10	1153.46	Cysteinylation	150030	L8GGA8	1115	63.19	34.39	125	4.35159e+06	577.731	2	0.766292	0.913112	0.903279		66.4221	127.978	111.564	266.855	141.33	90.8189	154.664	191.497
VGDYGTSPDIYYSFPVVC(+119.00)	55.77	1.189226-1.2132953	C18:Cysteinylation:1001.00	2.9	M16 inactive domain containing protein	358	malate	18	2099.89	Cysteinylation	296910	L8HFT9	39	64.98	37.27	341	4.36833e+06	1050.92	2	0.607342	0.80081	0.825737		119.807	196.314	118.758	303.738	110.661	345.348	306.528	155.779
VGDYGTSPDIYYSFPVVC(+47.98)A	41.96	1.189226-1.2132953	C18:Cysteine oxidation to cysteic acid:1001.00	3.6	M16 inactive domain containing protein	359	malate	19	2099.9	Cysteine oxidation to cysteic acid	296910	L8HFT9	39	50.95	37.28	341	4.36833e+06	1050.93	2	0.231335	0.630264	0.202981		0	155.985	80.5193	92.7088	83.6147	257.301	204.667	155.779
VLDALFPC(+119.00)V	43.71	0.8539832-0.8716152	C8:Cysteinylation:1001.00	1	protein	208	VATPase	9	1094.51	Cysteinylation	321030	L8HH66	26	61.33	38.33	200	4.3366e+06	548.256	2	0.508201	0.763359	0.386969		0	136.219	142.312	366.825	73.2101	159.412	151.592	179.252
VLDALFPC(+119.00)VLGG	31.21	0.9368648-0.97890526	C8:Cysteinylation:1001.00	6.9	protein	211	VATPase	12	1321.64	Cysteinylation	321030	L8HH66	26	56.2	39.34	200	4.3366e+06	661.819	2	0.509531	0.763359	1.30395		336.062	142.862	335.889	152.369	94.3641	115.396	327.417	238.391
VLDVGC(+119.00)GVGGPAR	47.5	0.9699418-0.986941	C6:Cysteinylation:1001.00	4.5	aminopeptidase 3, putative	114	sterol	13	1317.62	Cysteinylation	369160	L8GKC5	419	62.26	13.62	102	4.3402e+06	659.821	2	0.142839	0.560154	0.457493		69.8336	266.748	132.508	40.3311	223.23	346.835	244.837	119.883
VLEQLC(+119.00)GQTPVQSK	74.45	1.0456493-1.0830244	C6:Cysteinylation:1001.00	2.3	protein	66	ribosomal	14	1647.8	Cysteinylation	369900	L8GZ94	396	61.31	13.22	53	4.34027e+06	824.892	2	0.560923	0.773394	0.829867		428.257	183.662	199.298	528.331	277.924	297.391	411.229	513.761
VLEQLC(+47.98)GQTPVQSK	60.4	1.0070282-1.0261856	C6:Cysteine oxidation to cysteic acid:1001.00	4.2	protein	66	ribosomal	14	1576.78	Cysteine oxidation to cysteic acid	369900	L8GZ94	396	47.56	17.03	53	4.34027e+06	789.395	2	0.400091	0.70016	0.321057		0	14.934	0	0	25.884	0	0	54.3022
VNC(+119.00)PM(+15.99)LDPVFDETFV	33.48	1.1191543-1.1395313	C3:Cysteinylation:1001.00;M5:Oxidation (M):1001.00	0.6	24C-methyltransferase	58	hypothetical	15	1859.78	Cysteinylation; Oxidation (M)	237870	L8HB93	561	59.97	38.51	44	4.33531e+06	930.879	2	0.555436	0.773394	0.412926		0	179.336	216.459	445.645	88.4818	191.845	159.704	219.495
ISVLNDCLKSIC(+15.99)NAEK	28.21	0.8450118-0.86202615	C12:Oxidation or Hydroxylation (C):0.00	0	putative	19	ribosomal	16	1764.88	Oxidation or Hydroxylation (C)	219070	L8GYZ0	262	65.22	16.25	4	4.33724e+06	589.293	3	9.03357e-08	5.48036e-06	0.0037757		0	0	0	0	421.892	226.486	291.38	176.73
VNC(+119.00)PMLDPVFDETFV	51.3	1.121007-1.1386051	C3:Cysteinylation:1001.00	3.5	24C-methyltransferase	58	hypothetical	15	1843.78	Cysteinylation	237870	L8HB93	561	50.66	41.35	44	4.33531e+06	922.888	2	0.52684	0.765072	1.48931		55.3594	474.423	405.561	708.378	241.693	164.494	137.631	280.29
QAHFC(+15.99)ALAANCTEPAYI	28.12	0.8199504-0.8474867	C5:Oxidation or Hydroxylation (C):6.67	2.2	protein L23, putative	79	ribosomal	17	1837.81	Oxidation or Hydroxylation (C)	164710	L8H0P3	431	58.26	25.26	63	4.3376e+06	919.899	2	0.00726691	0.132258	0.404371		191.485	330.209	342.58	564.339	705.174	834.988	855.841	907.274
VNDC(+119.00)VMSEPVEFWK	28.09	1.0898187-1.1108176	C4:Cysteinylation:1001.00	3.7	protein DnaK, putative	111	clathrin	14	1800.75	Cysteinylation	58850	L8H0U7	20	61.88	31.13	98	4.33923e+06	901.375	2	0.364441	0.677186	1.78012		156.26	127.706	43.1828	636.503	49.0146	84.9283	114.557	114.544
VVDETIQSC(+119.00)PIDTR	80	1.0814801-1.1040242	C9:Cysteinylation:1001.00	3.5	initiation factor 5a, putative	321	Actinrelated	14	1693.77	Cysteinylation	23810	L8HDK5	92	58.75	12.64	308	4.33794e+06	847.874	2	0.620407	0.80081	1.17907		167.605	68.8969	155.112	132.367	54.7257	100.811	169.355	131.297
QAHFCALAANC(+15.99)TEPAYI	27.55	0.8140712-0.83882415	C11:Oxidation or Hydroxylation (C):0.00	1.8	protein L23, putative	79	ribosomal	17	1837.81	Oxidation or Hydroxylation (C)	164710	L8H0P3	431	52.99	25.27	63	4.3376e+06	919.894	2	0.0374867	0.296634	0.20264		223.599	374.653	35.4226	42.8605	430.891	468.726	522.72	714.466
YC(+119.00)EEHGFAGWEETSAK	75.16	0.8406805-0.8583141	C2:Cysteinylation:1001.00	3.2	lyase, putative	166	Ras	16	1961.76	Cysteinylation	270250	L8HAC7	548	56.64	15.79	151	4.34164e+06	654.917	3	0.539214	0.772732	0.439672		0	105.081	135.693	174.623	49.403	130.609	65.2709	158.205
YEGPLDDEC(+119.00)ATAIR	57.76	1.0465761-1.0623304	C9:Cysteinylation:1001.00	3.8	synthase	368	eukaryotic	14	1670.69	Cysteinylation	58740	L8GT20	8	59.61	17.65	355	4.33922e+06	836.342	2	0.0600917	0.420642	0.497524		124.651	81.3993	196.779	309.213	251.168	359.772	371.97	299.775
VVVTEVDPIC(+119.00)ALQAC(+119.00)	27.3	1.1200807-1.1441619	C10:Cysteinylation:1001.00;C15:Cysteinylation:1001.00	3.8	subunit A, putative	299	Sadenosyl-L-homocysteine	15	1796.78	Cysteinylation; Cysteinylation	171100	L8H6B5	21	54.27	39.35	285	4.35645e+06	899.405	2	0.0280252	0.258201	0.0350501		0	0	0	83.7476	100.944	218.62	42.5771	59.0565
YGVDVGSC(+119.00)EISR	59.06	0.94521207-0.9826141	C8:Cysteinylation:1001.00	2.9	kinase	333	coronin3,	12	1402.59	Cysteinylation	53240	L8GFZ9	45	63.33	13.96	322	4.344e+06	702.294	2	0.684643	0.87028	0.736491		483.42	524.975	574.771	43.6154	133.815	526.432	619.761	495.287
KQQVC(+47.98)SIN(+0.98)ISPK	26.54	0.9866319-1.0079552	C5:Cysteine oxidation to cysteic acid:1000.00;N8:Deamidation (NQ):22.09	2.9	protein family protein	113	peptidylprolyl	12	1392.69	Cysteine oxidation to cysteic acid; Deamidation (NQ)	234620	L8GPH9	185	61.66	13.85	102	4.34107e+06	697.339	2	0.0170778	0.254813	1.97463		565.565	863.433	333.094	436.513	229.33	282.094	278.775	258.953
YNGILDC(+47.98)FVQ(+0.98)VLK	30.52	1.0536811-1.0805537	C7:Cysteine oxidation to cysteic acid:1000.00;Q10:Deamidation (NQ):38.35	1.8	synthase	655	Calciumbinding	13	1559.75	Cysteine oxidation to cysteic acid; Deamidation (NQ)	69310	L8H1J4	472	72.55	29.46	643	4.35288e+06	780.87	2	0.433513	0.730375	1.71609		380.368	2273.76	1942.5	1993.65	656.787	226.199	2199.3	1181.95

## Sheet: SNP_2h
																							Groups	4	4	4	4	5	5	5	5
																							Time	2h	2h	2h	2h	2h	2h	2h	2h
																							Ids	Area 4A	Area 4B	Area 4C	Area 4D	Area 5A	Area 5B	Area 5C	Area 5D
Peptide	-10LgP	1/K0	Ascore	Avg. ppm	Description	End	Function	Length	Mass	PTM	ACA1	Protein Accession	Protein Group	Quality	RT Mean	Start	XP	m/z	z	p-value	q-value	Fold change	Treatment	SNP	SNP	SNP	SNP	CTRL	CTRL	CTRL	CTRL
AC(+119.00)IPGDVDN(+0.98)GEK	44.63	0.9303721-0.951704	C2:Cysteinylation:1001.00;N9:Deamidation (NQ):1001.00	3.7	protein S15, putative	23	cytochrome	12	1336.53	Cysteinylation; Deamidation (NQ)	174430	L8HKB3	520	57.86	7.58	12	4.35668e+06	669.263	2	0.708231	1	1.13351		134.104	86.9673	236.432	158.025	73.8576	97.702	206.3	177.309
AC(+119.00)IPGDVDNGEK	56.23	0.93160886-0.9609778	C2:Cysteinylation:1001.00	1.7	protein S15, putative	23	cytochrome	12	1335.54	Cysteinylation	174430	L8HKB3	520	80.33	7.13	12	4.35668e+06	668.771	2	0.304345	1	1.25337		3840.58	3321.58	3259.4	2030.13	1746.34	3501.3	2547.44	2195.96
AC(+119.00)PHETLINAEPVR	47.71	0.8304705-0.86233544	C2:Cysteinylation:1001.00	2.5	protein	74	ATP	14	1667.78	Cysteinylation	204500	L8H026	659	58.8	12.06	61	4.33838e+06	556.923	3	0.512343	1	0.790746		196.442	270.116	174.616	118.479	321.307	437.821	129.307	154.356
AC(+119.00)TGPAFDHFVDR	43.11	0.7772429-0.78745675	C2:Cysteinylation:1001.00	4.8	actin, putative	98	hypothetical	13	1553.64	Cysteinylation	68990	L8GPR1	1735	50.25	17.06	86	4.35284e+06	518.878	3	0.47436	1	3.38955		72.3646	90.0739	0	0	0	0	0	49.3808
AC(+15.99)RVCQWYDPGESYSEEK	53.47	0.8821314-0.8994505	C2:Oxidation or Hydroxylation (C):0.00	0.8	beta precursor proteinbinding protein 1 isoform 6, putative	655	calcium	18	2164.88	Oxidation or Hydroxylation (C)	181250	L8GSC1	511	61.91	13.14	638	4.33289e+06	722.623	3	0.428813	1	1.12768		153.885	127.209	89.5253	85.5865	96.9136	96.5085	97.5978	101.611
AC(+31.97)IPGDVDNGEK	33.23	0.88955414-0.92326075	C2:dihydroxylation C:1001.00	2.8	protein S15, putative	23	cytochrome	12	1248.51	dihydroxylation C	174430	L8HKB3	520	58.32	10.43	12	4.35668e+06	625.258	2	0.975094	1	1.01015		218.287	186.473	181.39	301.658	121.013	142.469	336.307	368.931
AC(+47.98)IPGDVDNGEK	28.72	0.91707665-0.93346393	C2:Cysteine oxidation to cysteic acid:1001.00	0.4	protein S15, putative	23	cytochrome	12	1264.52	Cysteine oxidation to cysteic acid	174430	L8HKB3	520	56.2	5.46	12	4.35668e+06	633.261	2	0.945052	1	1.11583		92.4251	59.0458	87.8489	0	0	98.0959	60.6448	51.9856
ACRVC(+15.99)QWYDPGESYSEEK	55.74	0.88893557-0.9037799	C5:Oxidation or Hydroxylation (C):0.00	0.6	beta precursor proteinbinding protein 1 isoform 6, putative	655	calcium	18	2164.88	Oxidation or Hydroxylation (C)	181250	L8GSC1	511	64.63	13.13	638	4.33289e+06	722.623	3	0.486818	1	1.10006		124.681	121.25	149.321	139.101	87.3038	136.018	119.24	151.431
AFC(+47.98)QFVLDPIYR	54.92	1.020315-1.0515188	C3:Cysteine oxidation to cysteic acid:1001.00	7.4	synthase	281	eukaryotic	12	1518.72	Cysteine oxidation to cysteic acid	58740	L8GT20	8	52.05	40.56	270	4.33922e+06	760.353	2	0.613278	1	1.32639		156.751	441.417	59.4499	166.683	195.395	80.9693	59.004	237.303
AGADAILC(+119.00)HSK	57.88	0.9223332-0.93964726	C8:Cysteinylation:1001.00	1.1	recognition motif domain containing protein	20	phosphoenolpyruvate	11	1203.54	Cysteinylation	182910	L8GDU1	540	61.3	7.54	10	4.3459e+06	602.771	2	0.527302	1	1.26771		132.388	140.356	42.9014	110.549	58.25	145.127	56.0566	72.0044
ANC(+47.98)VQNQLTGEFGAVPDVAR	71.81	1.1805847-1.1997182	C3:Cysteine oxidation to cysteic acid:1001.00	0	dehydrogenase complex dihydrolipoamide acetyltransferase	653	aconitate	20	2135.99	Cysteine oxidation to cysteic acid	142390	L8H690	29	63.37	34.01	634	4.34964e+06	1068.99	2	0.355918	1	2.56859		0	0	43.5289	0	0	0	0	0
C(+119.00)AGNDDAVTLK	46.48	0.89975977-0.91027385	C1:Cysteinylation:1001.00	0.6	protein S17, putative	91	proliferating	11	1224.51	Cysteinylation	143610	L8GYX4	738	55.41	6.36	81	4.35351e+06	613.26	2	0.584784	1	2.59617		97.5925	48.7216	61.3969	0	63.0982	101.843	0	0
C(+119.00)AIDATDNADTLK	63.29	1.0122813-1.031438	C1:Cysteinylation:1001.00	0.5	product	624	phosphoribosylamine-glycine	13	1468.62	Cysteinylation	276370	L8H537	181	57.1	9.43	612	4.33744e+06	735.303	2	0.96857	1	0.933795		0	60.1668	51.0628	0	0	65.3886	61.795	0
C(+119.00)AIDNENAGHLMDGL	70.72	1.0607859-1.0956864	C1:Cysteinylation:1001.00	2.6	domain containing protein	98	unspecified	15	1690.67	Cysteinylation	195240	L8GZ78	304	58.11	25.66	84	4.36747e+06	846.333	2	0.685558	1	0.928955		163.027	148.166	109.497	128.735	107.377	219.884	133.306	145.269
C(+119.00)AIVDVPFGGAK	53.54	0.94397545-0.96808726	C1:Cysteinylation:1001.00	3.3	domain containing protein	108	Glutamate/Leucine/Phenylalanine/Valine	12	1294.61	Cysteinylation	144200	L8HFB5	217	60.27	24.31	97	4.35356e+06	648.298	2	0.128514	1	2.20496		190.787	279.021	350.817	280.683	138.716	56.2376	389.119	73.0545
C(+119.00)DGYILEGEELNFY	49.52	1.0966128-1.1228595	C1:Cysteinylation:1001.00	4.1	diphosphate kinase 1, putative	237	ribosomal	14	1782.71	Cysteinylation	218640	L8HJ08	111	55.37	38.08	224	4.33722e+06	892.355	2	0.992107	1	0.996028		229.892	101.484	323.81	88.6381	177.333	293.013	110.801	118.175
C(+119.00)DHLSFADVEK	67.03	0.95850486-0.9832322	C1:Cysteinylation:1001.00	3.3	actin-binding protein	263	hypothetical	11	1381.56	Cysteinylation	136170	L8GT97	132	66.57	14.71	253	4.33342e+06	691.779	2	0.714993	1	1.22339		811.324	740.239	481.377	97.349	203.68	481.129	315.598	406.236
C(+119.00)DHLSFADVEKR	60.4	0.80447817-0.81778437	C1:Cysteinylation:1001.00	2.5	actin-binding protein	264	hypothetical	12	1537.67	Cysteinylation	136170	L8GT97	132	59.68	11.88	253	4.33342e+06	513.557	3	0.759686	1	1.0779		384.574	421.989	200.41	245.533	248.118	318.603	192.666	388.401
C(+119.00)ELILDDDYLPVNDER	76.59	1.1753379-1.1920035	C1:Cysteinylation:1001.00	2.3	protein	298	peroxidase	16	2039.88	Cysteinylation	199540	L8GJT1	64	60.12	31.43	283	4.34176e+06	1020.93	2	0.694503	1	1.07478		243.245	228.289	343.577	220.477	261.38	159.78	313.013	241.15
C(+119.00)EQ(+0.98)ITEALQR	30.52	0.93253636-0.9486127	C1:Cysteinylation:1000.00;Q3:Deamidation (NQ):53.79	0.8	Acidic ribosomal protein	382	chaperonin	10	1309.56	Cysteinylation; Deamidation (NQ)	277960	L8GUV2	9	51.51	12.93	373	4.34461e+06	655.783	2	0.920192	1	1.20598		0	164.261	249.319	133.697	103.642	167.745	0	148.89
C(+119.00)SVGEISDALEK	65.12	0.9711782-0.9894134	C1:Cysteinylation:1001.00	5.8	protein	529	Mut	12	1368.59	Cysteinylation	265890	L8GVQ4	275	50.88	17.12	518	4.34145e+06	685.292	2	0.0264301	1	0.542411		59.4895	98.3957	59.5373	53.6956	76.2488	130.72	154.621	140.278
C(+119.00)EYEDALFL	28.36	0.8966672-0.9210963	C1:Cysteinylation:1001.00	2.5	Acidic ribosomal protein	249	chaperonin	9	1220.47	Cysteinylation	277960	L8GUV2	9	67.47	36.32	241	4.34461e+06	611.237	2	0.922484	1	1.05431		183.81	513.646	299.382	211.544	219.348	884.575	91.0129	274.04
C(+119.00)EYEDALFLL	35.76	0.9612869-0.9801415	C1:Cysteinylation:1001.00	1	Acidic ribosomal protein	250	chaperonin	10	1333.56	Cysteinylation	277960	L8GUV2	9	63.78	42.04	241	4.34461e+06	667.772	2	0.607512	1	0.417355		0	66.5976	0	86.8301	47.7292	74.5422	53.5695	0
C(+119.00)FEVPTGWK	42.46	0.8821314-0.9074908	C1:Cysteinylation:1001.00	2.9	product	360	Phosphoglucomutase,	9	1184.5	Cysteinylation	141950	L8GV41	90	51.52	24.52	352	4.34959e+06	593.247	2	0.743905	1	0.841787		175.394	76.4221	163.131	43.1215	155.206	46.8514	93.4577	276.319
C(+119.00)GYTGEDGFEISVPTSD	50.77	1.1015538-1.1148316	C1:Cysteinylation:1001.00	2.3	Stransferase domain containing protein	248	glycine	17	1894.72	Cysteinylation	290130	L8HBA2	670	60.16	31.31	232	4.368e+06	948.36	2	0.54763	1	2.70917		76.6134	0	43.5102	0	0	61.8797	0	0
C(+119.00)HDSVIQI	30.87	0.81314284-0.8301611	C1:Cysteinylation:1001.00	2.9	protein S8e, putative	372	adenylyl	8	1032.44	Cysteinylation	288920	L8HMG4	78	50.88	18.16	365	4.36793e+06	517.217	2	0.307079	1	1.22892		152.455	123.942	153.518	117.467	101.939	141.144	70.4696	147.342
C(+119.00)HDSVIQIK	65.37	0.8852242-0.9050169	C1:Cysteinylation:1001.00	3.6	protein S8e, putative	373	adenylyl	9	1160.53	Cysteinylation	288920	L8HMG4	78	68.91	7.83	365	4.36793e+06	581.257	2	0.784244	1	0.918768		492.11	283.438	522.674	208.861	380.289	535.673	475.152	220.77
C(+119.00)IDILDLYK	42.65	0.89635795-0.9303721	C1:Cysteinylation:1001.00	3.6	domain containing protein	399	GDPassociated	9	1213.57	Cysteinylation	53400	L8GXB4	172	69.37	33.27	391	4.34402e+06	607.787	2	0.489578	1	1.55707		1223.4	1694.49	1604.33	604.769	1044.49	1914.04	1118.59	153.014
C(+119.00)IELFNEIAEK	58.39	0.9912677-1.0162982	C1:Cysteinylation:1001.00	3.2	reductase	116	heat	11	1426.65	Cysteinylation	117330	L8H6T6	153	70.28	30.21	106	4.34237e+06	714.32	2	0.351333	1	1.40326		1220.86	1969.45	1573.18	711.885	682.243	1932.99	653.821	805.421
C(+119.00)IHIIDSGIGM(+15.99)TK	60.28	1.0234048-1.042869	C1:Cysteinylation:1001.00;M11:Oxidation (M):1001.00	1.4	reductase	88	heat	13	1521.7	Cysteinylation; Oxidation (M)	117330	L8H6U2	153	57.14	14.97	76	4.34237e+06	761.847	2	0.102895	1	0.7923		138.549	139.039	139.117	128.777	151.216	241.905	141.347	169.385
C(+119.00)IHIIDSGIGMTK	73.72	1.0104272-1.0360723	C1:Cysteinylation:1001.00	3.2	reductase	88	heat	13	1505.7	Cysteinylation	117330	L8H6U2	153	49.93	19.19	76	4.34237e+06	502.901	3	0.859325	1	0.929227		341.003	430.056	238.148	77.1237	296.818	200.062	297.249	204.669
C(+119.00)LEHNINLIK	62.5	0.97426903-0.9952852	C1:Cysteinylation:1001.00	2.6	protein L23, putative	95	ribosomal	10	1314.64	Cysteinylation	164710	L8H0P3	431	65.18	13.73	86	4.3376e+06	658.318	2	0.837256	1	1.02693		633.885	928.453	748.399	546.824	672.009	747.271	721.417	597.79
C(+119.00)NGVLEGIR	33.03	0.84346485-0.8700686	C1:Cysteinylation:1001.00	0.6	synthase complex protein	708	Myosin2	9	1078.49	Cysteinylation	69690	L8HMU1	3	68.67	13.98	700	4.35291e+06	540.243	2	0.348829	1	1.32555		501.287	298.744	400.207	408.751	334.538	427.73	394.483	140.574
C(+119.00)EQITEALQR	59.21	0.93160886-0.9591231	C1:Cysteinylation:1001.00	2.7	Acidic ribosomal protein	382	chaperonin	10	1308.58	Cysteinylation	277960	L8GUV2	9	69.81	13.04	373	4.34461e+06	655.288	2	0.0233306	1	1.26191		2044.77	2072.94	1851.46	1668.6	1332.58	1699.96	1625.69	1402.24
C(+119.00)SGLLTVGPR	55.17	0.8607888-0.89481163	C1:Cysteinylation:1001.00	2.7	translation elongation factor 2, putative	958	ATPcitrate	10	1120.54	Cysteinylation	220140	L8GXB0	7	59.15	16.21	949	4.33729e+06	561.26	2	0.0119867	1	2.21881		329.76	421.284	297.83	182.119	91.4585	178.493	141.444	134.644
C(+119.00)TQVIQDADGNVTELR	76.33	0.8607888-0.8706872	C1:Cysteinylation:1001.00	0	0	651	glutamine-tRNA	16	1879.84	Cysteinylation	263160	L8HDJ2	136	65.6	17.86	636	4.34129e+06	627.61	3	0.944987	1	1.11161		78.7456	0	0	0	0	51.5724	0	0
C(+119.00)VENQFSESYK	61.99	0.9807597-0.99652135	C1:Cysteinylation:1001.00	2	regulator receiver domain containing protein	48	Rasrelated	11	1451.57	Cysteinylation	125060	L8HHY7	652	56.49	10.28	38	4.33668e+06	726.778	2	0.241854	1	0.731724		53.7977	55.4658	59.2138	104.733	52.0313	105.597	112.542	104.394
C(+119.00)VIIDVLDQNR	40.05	0.9751963-0.9977575	C1:Cysteinylation:1001.00	1.2	family protein	44	ribosomal	11	1405.67	Cysteinylation	71270	L8H418	747	62.77	28.01	34	4.35303e+06	703.834	2	0.444973	1	1.52913		213.951	456.253	388.395	415.311	342.504	426.438	53.5115	368.483
C(+119.00)VRPPIIWGDLS	27.8	0.97890526-1.0082642	C1:Cysteinylation:1001.00	4.9	porin protein	604	cobalaminindependent	12	1473.71	Cysteinylation	105930	L8GPY9	24	43.79	33.12	593	4.33629e+06	737.846	2	0.587988	1	1.07062		259.012	400.024	353.194	307.394	303.227	349.246	326.271	247.792
C(+119.00)YIEESGEHIVA	57.56	0.97674173-0.99652135	C1:Cysteinylation:1001.00	2.3	synthase	529	eukaryotic	12	1467.6	Cysteinylation	58740	L8GT20	8	57.13	15.75	518	4.33922e+06	734.794	2	0.817313	1	1.04769		95.9071	131.313	65.2219	69.305	90.2865	106.545	74.2536	66.1481
C(+15.99)NVGIKCATITPDEK	44.96	0.7961225-0.8153089	C1:Oxidation or Hydroxylation (C):2.36	2.7	family 3 protein	115	isocitrate	15	1606.77	Oxidation or Hydroxylation (C)	52800	L8GTE1	40	63.93	6.99	101	4.34399e+06	536.588	3	0.269091	1	1.16038		1461.21	1770.63	1375.44	1031.03	1072.71	1277.31	1313.57	1124.39
C(-1.01)VSEGHPDKLC(-1.01)DQVSDAILDAC(+15.99)LANDPYSKVACETASK	43.71	0.95479536-0.9816869	C1:Half of a disulfide bridge:71.51;C11:Half of a disulfide bridge:82.54;C22:Oxidation or Hydroxylation (C):0.00	0.4	0	50	ATP:L-methionine	38	4008.78	Half of a disulfide bridge; Half of a disulfide bridge; Oxidation or Hydroxylation (C)	382880	L8GI71	13	72.75	26.8	13	4.3388e+06	802.756	5	0.515659	1	0.737179		753.007	1237.87	1627.34	327.339	525.935	1578.1	1216.46	1665.31
C(-1.01)VSEGHPDKLC(-1.01)DQVSDAILDACLANDPYSKVAC(+15.99)ETASK	38.6	0.95479536-0.9816869	C1:Half of a disulfide bridge:62.39;C11:Half of a disulfide bridge:81.22;C33:Oxidation or Hydroxylation (C):0.00	2.2	0	50	ATP:L-methionine	38	4008.78	Half of a disulfide bridge; Half of a disulfide bridge; Oxidation or Hydroxylation (C)	382880	L8GI71	13	71.37	26.81	13	4.3388e+06	802.757	5	0.763588	1	1.16857		753.007	557.593	1627.34	327.339	525.935	1578.1	271.57	532.134
CNVGIKC(+15.99)ATITPDEK	45.45	0.7961225-0.8153089	C7:Oxidation or Hydroxylation (C):10.92	2	family 3 protein	115	isocitrate	15	1606.77	Oxidation or Hydroxylation (C)	52800	L8GTE1	40	66.76	6.99	101	4.34399e+06	536.59	3	0.600711	1	1.08247		1538.12	1770.63	1367.8	1031.03	1131.34	1363.89	1612.34	1124.39
DC(+119.00)AFPLLHGV	37.86	0.87408966-0.89573944	C2:Cysteinylation:1001.00	6.6	M16 inactive domain containing protein	174	malate	10	1189.53	Cysteinylation	296910	L8HFT9	39	48.11	33.56	165	4.36833e+06	595.765	2	0.592376	1	1.24675		199.879	201.957	131.409	141.614	160.269	323.605	111.266	53.8784
DC(+119.00)DHLSFADVEK	65.42	1.0095003-1.0240228	C2:Cysteinylation:1001.00	4.2	actin-binding protein	263	hypothetical	12	1496.59	Cysteinylation	136170	L8GT97	132	55.81	17.28	252	4.33342e+06	749.292	2	0.970717	1	1.06753		0	178.139	83.0131	94.2759	0	201.058	159.946	33.3805
DC(+119.00)DHLSFADVEKR	74.24	0.8214975-0.8382054	C2:Cysteinylation:1001.00	1.5	actin-binding protein	264	hypothetical	13	1652.69	Cysteinylation	136170	L8GT97	132	65.84	14.13	252	4.33342e+06	551.9	3	0.575351	1	0.756627		102.512	112.346	477.04	133.678	114.489	146.105	350.144	382.601
DC(+47.98)AFPLLHGVTAS	35.14	0.93408227-0.96808726	C2:Cysteine oxidation to cysteic acid:1001.00	6.4	M16 inactive domain containing protein	177	malate	13	1377.62	Cysteine oxidation to cysteic acid	296910	L8HFT9	39	48.5	39.35	165	4.36833e+06	689.814	2	0.135155	1	1.75127		134.776	214.077	220.051	104.72	141.016	151.195	59.1114	56.0849
DGC(+119.00)LNFIEENDEVLVA	32.49	1.134283-1.1583618	C3:Cysteinylation:1001.00	3.9	reductaselike, FMN-binding, putative	101	ribosomal	16	1897.81	Cysteinylation	200090	L8H109	1158	63.72	37.72	86	4.3418e+06	949.895	2	0.489179	1	0.722774		96.3021	752.212	179.255	251.405	355.349	358.516	375.202	250.255
EC(+119.00)LPN(+0.98)EKPAVVK	26.99	0.97581446-0.9940491	C2:Cysteinylation:1001.00;N5:Deamidation (NQ):1001.00	0.4	family protein	44	ribosomal	12	1445.69	Cysteinylation; Deamidation (NQ)	360260	L8HD98	1094	72.86	7.37	33	4.35249e+06	723.853	2	0.20982	1	1.64803		351.817	397.045	375.908	254.728	245.872	369.403	76.7985	259.95
EC(+119.00)LPNEKPAVVK	61.47	0.9773599-1.0023929	C2:Cysteinylation:1001.00	1.9	family protein	44	ribosomal	12	1444.71	Cysteinylation	360260	L8HD98	1094	61.46	7.38	33	4.35249e+06	723.349	2	0.704956	1	0.849163		255.094	275.253	653.985	178.35	232.476	232.147	849.443	343.586
EC(-1.01)VSEGHPDKLC(-1.01)DQVSDAILDAC(+15.99)LANDPYSKVACETASK	33.95	0.9551045-0.98230505	C2:Half of a disulfide bridge:54.23;C12:Half of a disulfide bridge:65.57;C23:Oxidation or Hydroxylation (C):3.11	3.9	0	50	ATP:L-methionine	39	4137.83	Half of a disulfide bridge; Half of a disulfide bridge; Oxidation or Hydroxylation (C)	382880	L8GI71	13	68.96	27	12	4.3388e+06	828.562	5	0.227247	1	1.50884		747.721	965.213	2270.12	861.716	899.236	640.74	465.316	1016.01
EC(-1.01)VSEGHPDKLC(-1.01)DQVSDAILDACLANDPYSKVAC(+15.99)ETASK	27.09	0.9687054-0.98786813	C2:Half of a disulfide bridge:93.92;C12:Half of a disulfide bridge:115.60;C34:Oxidation or Hydroxylation (C):0.00	1.3	0	50	ATP:L-methionine	39	4137.83	Half of a disulfide bridge; Half of a disulfide bridge; Oxidation or Hydroxylation (C)	382880	L8GI71	13	61.63	26.99	12	4.3388e+06	828.554	5	0.630684	1	1.17563		523.672	737.962	2270.12	861.716	739.462	898.607	702.09	848.299
EFTDNLC(+119.00)GGAADGEVAK	40.59	1.0984657-1.1194631	C7:Cysteinylation:1001.00	1.8	dehydrogenase	259	dihydrolipoyl	17	1814.75	Cysteinylation	152960	L8HET6	49	62.23	14.94	243	4.35363e+06	908.386	2	0.260636	1	1.44176		167.345	151.128	96.864	98.3351	111.914	133.445	41.43	90.1068
ELEDLC(+119.00)NPIFTK	64.78	1.0462672-1.0669636	C6:Cysteinylation:1001.00	4.8	GroL, putative	612	high	12	1539.69	Cysteinylation	128510	L8GG56	10	60.61	28.06	601	4.33898e+06	770.841	2	0.242316	1	2.1864		133.319	107.238	422.227	316.398	83.0785	81.0195	376.004	33.0243
FC(+119.00)DVATGLNDTADNL	41.37	1.0549167-1.0719056	C2:Cysteinylation:1001.00	3.2	protein S13p/S18e, putative	252	Inositol3-phosphate	15	1686.69	Cysteinylation	34540	L8GW32	143	54.36	28.93	238	4.34973e+06	844.332	2	1	1	1		0	0	0	0	0	0	0	0
FKSC(+31.97)LQ(+0.98)LLLK	29.34	0.9074908-0.93408227	C4:dihydroxylation C:1001.00;Q6:Deamidation (NQ):1001.00	1.9	chain release factor eRF/aRF, subunit 1, putative	875	hypothetical	10	1224.66	dihydroxylation C; Deamidation (NQ)	178290	L8HJ62	978	78.29	31.15	866	4.33819e+06	613.317	2	0.384857	1	1.30292		2611.45	3742.33	3721.18	1457.63	2958.23	1516.57	2640.32	1552.85
SVVGC(+119.00)HSLEDLVK	39.04	1.0132083-1.0252587	C5:Cysteinylation:1001.00	7.8	domain containing protein	56	phosphogluconate	13	1503.71	Cysteinylation	149990	L8GP85	72	28.55	20.73	44	4.35159e+06	752.851	2	0.0240184	1	20.4203		58.0775	55.3712	54.0704	0	0	0	0	0
FTTPADQC(+119.00)PVLDSK	62.54	1.0601681-1.0728322	C8:Cysteinylation:1001.00	0.6	ligase	410	phosphoenolpyruvate	14	1639.72	Cysteinylation	163860	L8GN92	86	61.79	15	397	4.33755e+06	820.852	2	0.989797	1	0.980678		64.5766	80.3779	43.3871	0	0	73.0873	60.3937	55.1612
GAC(+119.00)DGGLDIPHSDT	50.94	0.9761236-0.9993027	C3:Cysteinylation:1001.00	1.9	protein	179	ribosomal	14	1475.57	Cysteinylation	208100	L8GRC7	162	59.83	14.42	166	4.33995e+06	738.787	2	0.591662	1	0.900253		97.6236	52.1514	90.5848	83.0731	61.5869	99.7895	104.882	90.491
GAC(+119.00)DGGLDIPHSDTR	80.63	0.8273764-0.8595514	C3:Cysteinylation:1001.00	3.7	protein	180	ribosomal	15	1631.67	Cysteinylation	208100	L8GRC7	162	58.93	10.58	166	4.33995e+06	816.834	2	0.970084	1	0.990434		3090.35	1230.58	2451.84	2080.6	1389.43	2643.81	2124.19	2583.66
GAC(+31.97)DGGLDIPHSDTR	45.04	0.9999207-1.0156802	C3:dihydroxylation C:1001.00	1.3	protein	180	ribosomal	15	1544.63	dihydroxylation C	208100	L8GRC7	162	51.42	14.04	166	4.33995e+06	773.312	2	0.228134	1	0.775607		56.1395	54.5175	40.7662	88.1582	67.3555	58.3087	86.6311	89.3347
GAC(+47.98)DGGLDIPHSDTR	77.17	0.9993027-1.0184611	C3:Cysteine oxidation to cysteic acid:1001.00	2.7	protein	180	ribosomal	15	1560.65	Cysteine oxidation to cysteic acid	208100	L8GRC7	162	56.44	13.99	166	4.33995e+06	781.32	2	0.761765	1	1.46606		66.924	35.1579	87.8744	30.0968	0	102.16	134.969	97.6935
GC(+119.00)IDFPGQL	30.44	0.8338739-0.8536739	C2:Cysteinylation:1001.00	0.7	superfamily protein	68	hypothetical	9	1067.44	Cysteinylation	173350	L8GMC3	1323	62.99	31.07	60	4.35661e+06	534.72	2	0.574545	1	1.10223		119.413	122.201	132.719	116.695	72.3382	153.648	129.088	106.719
GDLC(+119.00)IDIGR	41.72	0.8369678-0.8576954	C4:Cysteinylation:1001.00	2.7	putative	196	nucleoside	9	1079.47	Cysteinylation	46530	L8GQE5	144	68.61	20.13	188	4.34777e+06	540.737	2	0.583824	1	1.23709		775.932	627.123	241.384	320.339	283.845	616.948	204.653	448.272
GEDEQLIEAPC(+119.00)KK	50.87	1.0336007-1.0539901	C11:Cysteinylation:1001.00	1	dehydrogenase GroESlike domain containing protein	75	methylthioribulose1-phosphate	13	1577.71	Cysteinylation	131440	L8H9E4	545	63.53	8.58	63	4.33616e+06	789.85	2	0.128575	1	1.68459		116.216	123.983	107.481	80.8532	66.8205	102.284	28.2073	80.6499
GETLEEYWEC(+119.00)TWK	65.49	1.1064945-1.123477	C10:Cysteinylation:1001.00	3.2	subunit A, putative	125	Sadenosyl-L-homocysteine	13	1791.71	Cysteinylation	171100	L8H6B5	21	64.16	35.33	113	4.35645e+06	896.846	2	0.646418	1	0.791352		106.602	458.85	435.44	110.129	197.406	541.775	323.27	172.997
GFGYC(+119.00)EFEDADTANK	53.25	1.0879658-1.1006273	C5:Cysteinylation:1001.00	1.1	factor 3b subunit 1, putative	339	RNA	15	1784.67	Cysteinylation	63380	L8HEN3	653	52.93	21.77	325	4.33959e+06	893.328	2	0.891733	1	1.18976		0	0	44.3049	0	0	0	22.111	0
GGIDIVLNEC(+119.00)SNR	47.38	1.0107362-1.0345275	C10:Cysteinylation:1001.00	1.7	protein L10, putative	33	HSP91	13	1507.68	Cysteinylation	271380	L8GTS5	44	62.13	21.97	21	4.33662e+06	754.849	2	0.603335	1	0.849857		218.18	165.391	471.219	381.865	225.547	287.5	492.147	390.037
GILPIC(+47.98)LDTPTNR	38.25	0.9764326-1.0061011	C6:Cysteine oxidation to cysteic acid:1001.00	1.1	gyrase/topoisomerase IV, A subunit	165	dihydropteridine	13	1459.73	Cysteine oxidation to cysteic acid	327230	L8GSH9	1038	64.04	37.92	153	4.34004e+06	730.864	2	0.522631	1	0.43788		0	161.719	87.7504	138.115	85.9756	68.762	98.0432	91.9794
GNDEGLELC(+119.00)K	43.02	0.8682127-0.8929561	C9:Cysteinylation:1001.00	1.7	alcohol dehydrogenase family protein	228	Enolase,	10	1195.48	Cysteinylation	97820	L8GRZ9	27	64.58	9.37	219	4.33511e+06	598.743	2	0.749431	1	1.16673		284.262	176.674	273.77	354.545	63.963	248.782	425.455	388.56
GVIC(+119.00)GEESFGTGSDHIR	64.13	0.88677067-0.9173859	C4:Cysteinylation:1001.00	3	product	387	Phosphoglucomutase,	17	1881.8	Cysteinylation	141950	L8GV41	90	59.55	14.35	371	4.34959e+06	628.266	3	0.180572	1	0.649008		96.8856	108.542	76.8509	178.897	227.551	109.696	121.754	268.137
GVLC(+119.00)EENMR	32.85	0.89543015-0.91645825	C4:Cysteinylation:1001.00	2.9	synthase	680	eukaryotic	9	1168.47	Cysteinylation	58740	L8GT20	8	59.56	9.22	672	4.33922e+06	585.234	2	0.499123	1	1.44941		440.766	381.567	452.827	81.2438	79.0379	320.101	229.472	241.483
GYSIPEC(+119.00)QAK	38.44	0.89975977-0.9105831	C7:Cysteinylation:1001.00	0.1	hydratase, mitochondrial, putative	128	citrate	10	1213.51	Cysteinylation	53890	L8HAH1	16	67.22	8.33	119	4.34405e+06	607.748	2	0.284841	1	4.60115		187.886	289.733	181.563	222.639	105.195	0	236.666	197.206
HC(+119.00)GAFAPEEAEDYLK	76.57	1.1055682-1.1231682	C2:Cysteinylation:1001.00	3.2	translation elongation factor 2, putative	1077	ATPcitrate	15	1797.73	Cysteinylation	220140	L8GXB0	7	56.62	21.6	1063	4.33729e+06	899.863	2	0.611613	1	0.852227		162.31	219.018	245.663	145.254	103.513	277.317	367.865	227.726
HVFGTPQKPENC(+119.00)YTDIR	60.96	0.8768734-0.89481163	C12:Cysteinylation:1001.00	2.7	kinase	28	coronin3,	17	2122.96	Cysteinylation	53240	L8GFZ9	45	58.09	11.23	12	4.344e+06	708.65	3	0.845971	1	0.913492		114.172	207.043	156.007	56.4845	229.842	158.952	171.938	47.6217
IC(+119.00)DEVAAIPSK	65.43	0.91305685-0.9387198	C2:Cysteinylation:1001.00	2.8	aminotransferase, putative	44	ribosomal	11	1263.58	Cysteinylation	350820	L8HA34	245	71.4	13.02	34	4.3399e+06	632.79	2	0.77928	1	1.09665		939.868	793.51	498.168	371.432	621.696	1020.54	406.548	369.899
IC(+119.00)DEVAAIPSKR	64.13	0.7877663-0.8035498	C2:Cysteinylation:1001.00	0.7	aminotransferase, putative	45	ribosomal	12	1419.68	Cysteinylation	350820	L8HA34	245	61.71	9.56	34	4.3399e+06	710.836	2	0.699864	1	1.21342		210.322	201.904	65.3687	58.6868	63.262	245.664	78.8525	61.3179
IENIETDLATGINLC(+119.00)	52.09	1.0759208-1.0916717	C15:Cysteinylation:1001.00	2	carboxylase	45	gelation	15	1736.8	Cysteinylation	70830	L8H3N1	33	64.33	35.09	31	4.35299e+06	869.396	2	0.384055	1	0.835768		137.886	171.851	209.005	134.429	136.213	279.681	221.527	161.686
IIDFPLPAEGC(+47.98)GLTSDLK	44.19	1.1500273-1.1750293	C11:Cysteine oxidation to cysteic acid:1001.00	1.7	protease regulatory subunit 6B family protein	69	pyridoxaldependent	18	1935.95	Cysteine oxidation to cysteic acid	184160	L8GGG6	301	59.03	40.4	52	4.34601e+06	968.961	2	0.861225	1	1.04338		64.3753	136.015	93.2788	49.3708	67.8945	79.4894	92.4174	68.2169
IPAEFHDC(+119.00)GNQK	41.8	0.75309813-0.76455194	C8:Cysteinylation:1001.00	0	binding domain containing protein	87	hypothetical	12	1476.61	Cysteinylation	89170	L8HAW5	1067	67.64	5.35	76	4.33868e+06	739.293	2	0.958191	1	0.919304		0	45.7145	94.1671	83.9882	0	60.49	88.9824	94.0478
ISVLNDC(+15.99)LKSICNAEK	31.52	0.850271-0.86697537	C7:Oxidation or Hydroxylation (C):7.38	2.4	putative	19	ribosomal	16	1764.88	Oxidation or Hydroxylation (C)	219070	L8GYZ0	262	47.57	16.29	4	4.33724e+06	883.44	2	0.512526	1	0.820077		121.333	355.679	171.127	274.832	354.702	200.046	319.692	197.824
ISVLNDCLKSIC(+15.99)NAEK	28.21	0.8450118-0.86202615	C12:Oxidation or Hydroxylation (C):0.00	0	putative	19	ribosomal	16	1764.88	Oxidation or Hydroxylation (C)	219070	L8GYZ0	262	65.22	16.25	4	4.33724e+06	589.293	3	0.993942	1	1.00174		209.635	250.497	366.006	257.794	421.892	226.486	291.38	176.73
IVC(+119.00)DNTLDQR	54.42	0.93439144-0.9619051	C3:Cysteinylation:1001.00	2.6	protein	207	vacuolar	10	1294.56	Cysteinylation	203630	L8GVQ1	242	68.67	6.28	198	4.33833e+06	648.283	2	0.621453	1	1.13754		456.875	659.382	566.509	273.022	262.745	476.38	534.672	415.817
IWC(+119.00)FGPE	31.1	0.8026214-0.8153089	C3:Cysteinylation:1001.00	1.1	synthase	637	eukaryotic	7	969.372	Cysteinylation	58740	L8GT20	8	62.9	31.21	631	4.33922e+06	485.685	2	0.806794	1	1.04648		78.5042	121.587	63.5978	96.626	61.805	96.5768	100.7	81.371
KC(+15.99)NVGIKCATITPDEK	29.29	0.8382054-0.8598608	C2:Oxidation or Hydroxylation (C):13.13	2.7	family 3 protein	115	isocitrate	16	1734.86	Oxidation or Hydroxylation (C)	52800	L8GTE1	40	49.91	5.05	100	4.34399e+06	579.284	3	0.409975	1	0.40097		40.3606	68.6027	75.6335	0	51.6102	58.9477	45.6188	58.3741
KC(+31.97)GKN(+0.98)AYPLESLK	37.27	0.7982888-0.8211881	C2:dihydroxylation C:1001.00;N5:Deamidation (NQ):1001.00	2.9	synthase	20	LIM	13	1482.72	dihydroxylation C; Deamidation (NQ)	269350	L8GNN8	32	58.62	13.63	8	4.3416e+06	495.236	3	0.09149	1	0.68275		397.622	289.22	434.156	215.251	504.62	608.865	419.761	383.491
KCNVGIKC(+15.99)ATITPDEK	46.51	0.8307799-0.8474867	C8:Oxidation or Hydroxylation (C):0.00	0.5	family 3 protein	115	isocitrate	16	1734.86	Oxidation or Hydroxylation (C)	52800	L8GTE1	40	64.36	5.05	100	4.34399e+06	579.288	3	0.472311	1	0.42351		58.6989	129.713	75.6335	0	66.5648	80.8204	59.8221	55.6217
KEC(+119.00)LPNEKPAVVK	59.98	0.8626448-0.87718266	C3:Cysteinylation:1001.00	0	family protein	44	ribosomal	13	1572.8	Cysteinylation	360260	L8HD98	1094	66.51	5.24	32	4.35249e+06	525.269	3	0.424756	1	2.58235		67.6704	54.916	88.3688	74.9874	0	85.2315	92.514	70.2295
KENEWC(+119.00)MDL	33.55	0.9059446-0.9204779	C6:Cysteinylation:1001.00	7.8	ligase	159	Sphase	9	1285.48	Cysteinylation	300880	L8GW23	155	46.67	25.54	151	4.35337e+06	643.732	2	0.984095	1	1.01127		187.137	108.806	71.8378	45.2607	338.947	63.2176	56.0447	52.713
KIC(+119.00)DEVAAIPSK	38.37	0.98910433-1.0085732	C3:Cysteinylation:1001.00	1.9	aminotransferase, putative	44	ribosomal	12	1391.68	Cysteinylation	350820	L8HA34	245	48.88	10.36	33	4.3399e+06	696.84	2	0.623653	1	1.12645		365.083	241.896	164.856	235.352	161.39	184.718	341.183	209.232
KIWC(+119.00)FGPE	36.19	0.8329457-0.8595514	C4:Cysteinylation:1001.00	2.8	synthase	637	eukaryotic	8	1097.47	Cysteinylation	58740	L8GT20	8	61.71	26.5	630	4.33922e+06	549.734	2	0.912786	1	1.0437		301.999	166.044	362.591	191.251	336.859	284.814	88.3213	345.832
KQQVC(+47.98)SIN(+0.98)ISPK	26.54	0.9866319-1.0079552	C5:Cysteine oxidation to cysteic acid:1000.00;N8:Deamidation (NQ):22.09	2.9	protein family protein	113	peptidylprolyl	12	1392.69	Cysteine oxidation to cysteic acid; Deamidation (NQ)	234620	L8GPH9	185	61.66	13.85	102	4.34107e+06	697.339	2	0.547322	1	0.807495		311.673	383.353	193.318	85.964	229.33	282.094	278.775	258.953
KVEN(+0.98)ELSGIC(+119.00)K	27.61	0.9449029-0.96221423	N4:Deamidation (NQ):1001.00;C10:Cysteinylation:1001.00	3.6	domain containing protein	161	hypothetical	11	1338.62	Deamidation (NQ); Cysteinylation	23820	L8H373	15	64.46	7.16	151	4.33794e+06	670.313	2	0.535815	1	0.3042		108.794	110.983	0	0	59.9914	131.595	0	178.606
KVENELSGIC(+119.00)	34.35	0.88831705-0.9158398	C10:Cysteinylation:1001.00	6.3	domain containing protein	160	hypothetical	10	1209.54	Cysteinylation	23820	L8H373	15	74.67	12.17	151	4.33794e+06	605.768	2	0.987454	1	1.02078		33428.3	720.059	32739	23472.8	23047.5	28766.8	27888.4	921.385
KVENELSGIC(+119.00)K	60.34	0.94335717-0.961596	C10:Cysteinylation:1001.00	1.7	domain containing protein	161	hypothetical	11	1337.63	Cysteinylation	23820	L8H373	15	74.4	7.28	151	4.33794e+06	669.805	2	0.135129	1	1.31604		2177.61	2051.27	1621.07	1243.65	1030.16	1540.31	1244.39	1520.41
KVENELSGIC(+305.07)K	35.05	0.77352864-0.78590924	C10:Glutathione disulfide:1001.00	1.8	domain containing protein	161	hypothetical	11	1523.7	Glutathione disulfide	23820	L8H373	15	61.15	9.87	151	4.33794e+06	508.897	3	0.454139	1	3.96205		80.0778	177.833	0	0	57.7892	0	0	0
KVENELSGIC(+47.98)KDIL	31.92	1.0576969-1.0808625	C10:Cysteine oxidation to cysteic acid:1001.00	4.2	domain containing protein	164	hypothetical	14	1607.81	Cysteine oxidation to cysteic acid	23820	L8H373	15	58.46	28.75	151	4.33794e+06	804.903	2	0.192253	1	0.498421		71.7128	92.0778	22.9156	226.226	177.61	144.423	144.438	149.711
LC(+47.98)VIIDVLDQNR	55.68	0.98292315-1.0159892	C2:Cysteine oxidation to cysteic acid:1001.00	0	family protein	44	ribosomal	12	1447.73	Cysteine oxidation to cysteic acid	71270	L8H418	747	52.97	42.03	33	4.35303e+06	724.856	2	0.273972	1	0.841197		71.365	124.27	126.159	126.501	121.673	135.939	133.782	127.743
LEDLC(+119.00)NPIFTK	61.46	0.9634507-1.020315	C5:Cysteinylation:1001.00	1.8	GroL, putative	612	high	11	1410.65	Cysteinylation	128510	L8GG56	10	67.53	25.51	602	4.33898e+06	706.324	2	0.993132	1	1.00278		1656.41	1740.27	1434.05	1077.18	620.264	2116.5	1604.12	2091.15
LEQLC(+119.00)GQTPVQSK	48.21	1.021242-1.0373081	C5:Cysteinylation:1001.00	0	protein	66	ribosomal	13	1548.73	Cysteinylation	369900	L8GZ94	396	62.58	8.98	54	4.34027e+06	775.359	2	1	1	1		0	0	0	0	0	0	0	0
LGC(+119.00)QPMQGIEEVNL	36.95	1.0499742-1.0753031	C3:Cysteinylation:1001.00	3.3	L inhibitor family protein	60	bicaudal	14	1648.73	Cysteinylation	325180	L8HE68	326	68.63	31.95	47	4.33692e+06	825.364	2	0.980119	1	1.00498		1004.83	1158.77	643.529	689.515	862.773	1190.11	660.316	747.028
LGC(+119.00)QPMQGIEEVNLY	47.94	1.0907452-1.125947	C3:Cysteinylation:1001.00	2.9	L inhibitor family protein	61	bicaudal	15	1811.79	Cysteinylation	325180	L8HE68	326	71.09	33.26	47	4.33692e+06	906.887	2	0.595766	1	0.772504		445.498	1523.18	1688.48	489.479	1055.69	2070.71	1387.14	519.334
LGC(+119.00)QPMQGIEEVNLYK	54.11	1.1386051-1.1688564	C3:Cysteinylation:1001.00	0.3	L inhibitor family protein	62	bicaudal	16	1939.88	Cysteinylation	325180	L8HE68	326	63.89	27.59	47	4.33692e+06	647.621	3	0.150882	1	0.848735		71.2272	77.9055	79.8716	95.162	117.949	86.4754	82.71	96.3468
LGGAINDSLEHVAC(+119.00)VK	49.11	0.8385148-0.85274583	C14:Cysteinylation:1001.00	1.4	factor 1-alpha, putative	126	nucleolar	16	1743.83	Cysteinylation	200430	L8GDR3	69	60.44	21.23	111	4.34183e+06	872.908	2	0.234513	1	7.36622		0	53.3288	70.4397	64.2553	0	0	0	81.9801
LIDPEDMVNC(+119.00)PDELSMM	52.44	1.1713256-1.1978668	C10:Cysteinylation:1001.00	3.5	carboxylase	218	gelation	17	2069.81	Cysteinylation	70830	L8H3N1	33	61.42	39.46	202	4.35299e+06	1035.91	2	0.576557	1	1.33274		48.3783	281.072	209.675	62.8543	68.5951	99.6925	55.6032	149.388
LVC(+119.00)FPYLGGEPSV	28.36	1.003629-1.0373081	C3:Cysteinylation:1001.00	1.9	synthetase and ligase	3319	AMP-dependent	13	1498.68	Cysteinylation	293900	L8HIJ4	5	63.84	38	3307	4.36817e+06	750.337	2	0.966637	1	0.985917		98.6515	380.878	126.636	202.394	149.34	135.811	220.847	227.551
M(+15.99)QNVKC(+47.98)VVVGDGAVGK	26.68	1.0465761-1.0780828	M1:Oxidation (M):1001.00;C6:Cysteine oxidation to cysteic acid:1001.00	3.7	serine endopeptidase	18	Ras	16	1666.8	Oxidation (M); Cysteine oxidation to cysteic acid	276650	L8GIH3	777	42	22.91	3	4.33745e+06	556.6	3	0.157511	1	2.29409		102.014	311.62	593.968	160.361	52.229	181.998	185.735	61.9203
N(+0.98)M(+15.99)LGPGM(+15.99)DVPAPDMGTGPR	40.03	1.1244032-1.1355178	N1:Deamidation (NQ):1000.00;M2:Oxidation (M):69.26;M7:Oxidation (M):71.72	0	domain containing protein	156	Glutamate/Leucine/Phenylalanine/Valine	19	1944.84	Deamidation (NQ); Oxidation (M); Oxidation (M)	144200	L8HFB5	217	59.97	19.99	138	4.35356e+06	973.413	2	0.355918	1	0.371151		0	0	0	0	0	0	0	52.6983
NC(+119.00)DPEGPLM	28.63	0.8422274-0.8542926	C2:Cysteinylation:1001.00	1.5	synthase	377	eukaryotic	9	1093.39	Cysteinylation	58740	L8GT20	8	59.86	18.37	369	4.33922e+06	547.695	2	0.355918	1	2.72215		0	0	54.9094	0	0	0	0	0
NC(+119.00)DPEGPLML	40.12	0.88336855-0.90563536	C2:Cysteinylation:1001.00	2.7	synthase	378	eukaryotic	10	1206.47	Cysteinylation	58740	L8GT20	8	63.75	31.44	369	4.33922e+06	604.231	2	0.293246	1	2.11933		358.89	239.16	470.867	145.754	365.405	191.344	181.229	23.0439
NEVYC(+15.99)QIIK	26.68	0.86140746-0.88831705	C5:Oxidation or Hydroxylation (C):1001.00	3.1	protein	1327	myosin1,	9	1124.55	Oxidation or Hydroxylation (C)	224400	L8H7M2	96	53.33	25.77	1319	4.33807e+06	563.272	2	0.0827619	1	0.380689		146.833	40.7652	32.8176	195.788	203.076	214.206	153.472	274.288
NLQ(+0.98)DATC(+305.07)VARNILLDPR	26.15	1.2194663-1.2456897	Q3:Deamidation (NQ):0.00;C7:Glutathione disulfide:1000.00	3.2	translation initiation factor 4 gamma 3 (eIF4-gamma 3), putative	404	Tcomplex	17	2217.05	Deamidation (NQ); Glutathione disulfide	53280	L8GYS4	430	66.91	34.69	388	4.34401e+06	1109.51	2	0.924229	1	0.953593		556.98	1024.5	426.87	207.627	177.327	794.863	673.736	644.055
NNC(+119.00)AGFFGDDDTPK	77.44	1.0088823-1.0292753	C3:Cysteinylation:1001.00	3.1	dehydrogenase	287	guanine	14	1618.6	Cysteinylation	364310	L8H4P8	48	65.22	16.69	274	4.33592e+06	810.297	2	0.536663	1	1.33962		404.535	456.395	364.931	262.376	79.5153	591.663	345.646	337.563
NNC(+47.98)AGFFGDDDTPK	62.81	0.9866319-1.0057921	C3:Cysteine oxidation to cysteic acid:1001.00	0.2	dehydrogenase	287	guanine	14	1547.58	Cysteine oxidation to cysteic acid	364310	L8H4P8	48	63.88	22.82	274	4.33592e+06	774.79	2	0.925694	1	0.847905		0	83.5572	145.92	96.5545	0	158.885	160.95	89.0649
NPFVVC(+47.98)GISFTPIYK	26.49	1.0610948-1.0833333	C6:Cysteine oxidation to cysteic acid:1001.00	3.7	protein L4/L1 family	1172	alphaCOP,	15	1731.85	Cysteine oxidation to cysteic acid	288360	L8GEB3	190	55.36	33.23	1158	4.36787e+06	866.914	2	0.521525	1	0.807756		142.043	142.98	43.2804	76.0801	123.559	152.508	86.5043	96.3678
QADLSPLQ(+0.98)NC(+15.99)LISIVSK	33.75	1.1429272-1.1679305	Q8:Deamidation (NQ):20.00;C10:Oxidation or Hydroxylation (C):1000.00	2.5	dependent oxidoreductase domain containing protein	1211	HEAT	17	1844.96	Deamidation (NQ); Oxidation or Hydroxylation (C)	253480	L8GEA4	2263	68.87	31.35	1195	4.36762e+06	923.459	2	0.26662	1	0.838479		688.145	1139.47	638.937	926	952.301	1132.26	985.782	883.039
QAHFC(+15.99)ALAANCTEPAYI	28.12	0.8199504-0.8474867	C5:Oxidation or Hydroxylation (C):6.67	2.2	protein L23, putative	79	ribosomal	17	1837.81	Oxidation or Hydroxylation (C)	164710	L8H0P3	431	58.26	25.26	63	4.3376e+06	919.899	2	0.610261	1	1.07503		697.415	1236.82	788.586	897.716	705.174	834.988	855.841	907.274
QAHFC(+15.99)ALAANCTEPAYIK	37.33	0.88089424-0.9037799	C5:Oxidation or Hydroxylation (C):9.27	1	protein L23, putative	80	ribosomal	18	1965.91	Oxidation or Hydroxylation (C)	164710	L8H0P3	431	67.01	17.08	63	4.3376e+06	656.3	3	0.655696	1	1.05921		1654.36	1926.32	1775.85	1353.04	1795.37	1850.36	1506.27	1215.72
QAHFCALAANC(+15.99)TEPAYI	27.55	0.8140712-0.83882415	C11:Oxidation or Hydroxylation (C):0.00	1.8	protein L23, putative	79	ribosomal	17	1837.81	Oxidation or Hydroxylation (C)	164710	L8H0P3	431	52.99	25.27	63	4.3376e+06	919.894	2	0.960826	1	0.987117		520.603	879.445	541.288	288.98	430.891	468.726	522.72	714.466
QAHFCALAANC(+15.99)TEPAYIK	40.58	0.88275-0.9099646	C11:Oxidation or Hydroxylation (C):16.36	1.1	protein L23, putative	80	ribosomal	18	1965.91	Oxidation or Hydroxylation (C)	164710	L8H0P3	431	65.46	17.09	63	4.3376e+06	656.304	3	0.681327	1	0.828504		384.985	2251.26	2202.92	1966.55	1947.2	1510.05	1438.94	1883.43
QNC(+119.00)TVNYPIVADPDR	35.05	1.1117438-1.1265645	C3:Cysteinylation:1001.00	5.2	synthase alpha chain, putative	106	peroxidase	15	1822.8	Cysteinylation	283560	L8H083	466	53	18.55	92	4.34489e+06	912.401	2	1	1	1		0	0	0	0	0	0	0	0
RKVENELSGIC(+119.00)	45.28	0.9381015-0.9649962	C11:Cysteinylation:1001.00	4.1	domain containing protein	160	hypothetical	11	1365.64	Cysteinylation	23820	L8H373	15	53.27	8.36	150	4.33794e+06	683.811	2	0.783605	1	0.887345		137.228	195.891	109.259	78.2616	177.71	148.115	49.6818	283.519
RKVENELSGIC(+119.00)K	55.19	0.7883853-0.8143806	C11:Cysteinylation:1001.00	0.2	domain containing protein	161	hypothetical	12	1493.73	Cysteinylation	23820	L8H373	15	72.35	5.21	150	4.33794e+06	498.907	3	0.456299	1	0.89138		811.433	583.692	556.746	594.458	873.793	735.22	507.517	761.528
SAPASRAASLVSGAQC(+15.99)YATK	35.17	1.174412-1.1966324	C16:Oxidation or Hydroxylation (C):1001.00	2.9	dependent glutamate dehydrogenase	30	AMPbinding	20	1953.96	Oxidation or Hydroxylation (C)	39660	L8H2D5	364	69.7	17.95	11	4.34333e+06	977.962	2	0.297146	1	1.25525		1093.31	1255.92	1416.1	812.562	567.061	1111.06	1116.98	904.326
SC(+119.00)SDLFVVQ	27.66	0.83603966-0.86233544	C2:Cysteinylation:1001.00	3.4	dehydrogenase	410	UDPglucose	9	1115.46	Cysteinylation	376800	L8H358	79	61.81	27.67	402	4.35373e+06	558.731	2	0.317401	1	0.638963		361.901	144.645	92.996	136.263	147.682	359.299	158.123	474.299
SC(+119.00)VVDVDPHFTPA	58.34	0.9795234-1.0057921	C2:Cysteinylation:1001.00	4.4	synthetase and ligase	2491	AMP-dependent	13	1504.63	Cysteinylation	293900	L8HIJ4	5	46.36	22.59	2479	4.36817e+06	753.309	2	0.769954	1	1.11081		192.68	128.045	141.724	90.7302	187.344	84.9577	215.719	60.688
SGAISPC(+119.00)DVIVPAGPTGQDPAK	58.78	1.2166893-1.2404455	C7:Cysteinylation:1001.00	2	disulfideisomerase domain containing protein	135	ribosomal	22	2198.03	Cysteinylation	374090	L8GPQ3	53	62.07	23.5	114	4.33436e+06	1100.01	2	0.696787	1	1.23735		179.246	47.6526	208.627	161.368	122.092	204.051	146.571	33.5947
SHEGTLYC(+47.98)PVHYAPAQVEV	48.14	1.1842881-1.2083584	C8:Cysteine oxidation to cysteic acid:1001.00	1	cytochrome b reductase, putative	65	LIM	19	2146.96	Cysteine oxidation to cysteic acid	96970	L8H5V6	663	59.37	29.89	47	4.33503e+06	1074.48	2	0.685685	1	0.923704		108.968	99.1302	101.887	63.413	65.7826	115.247	121.876	103.755
SLC(+119.00)DSWGWEEAR	44.73	1.0039381-1.0184611	C3:Cysteinylation:1001.00	1.8	zincbinding dehydrogenase, putative	240	hypothetical	12	1556.6	Cysteinylation	70350	L8H730	113	60.86	25.05	229	4.35296e+06	779.296	2	0.618598	1	1.2055		151.359	181.965	114.606	69.5112	126.255	178.755	45.9592	100.163
SPSLIICLDSGC(+15.99)GNYEQL	29.43	1.1463228-1.170091	C12:Oxidation or Hydroxylation (C):9.30	5	protein	205	peptidase	18	1926.87	Oxidation or Hydroxylation (C)	119270	L8H0T8	319	62.03	38.68	188	4.35808e+06	964.425	2	0.264515	1	2.02041		139.546	428.724	328.026	217.179	31.4066	264.739	288.698	106.557
SQPLADIDEFC(+119.00)GK	41.82	1.0369991-1.0518277	C11:Cysteinylation:1001.00	0.8	epimerase/dehydratase family protein	179	phosphoenolpyruvate	13	1540.65	Cysteinylation	100080	L8GDE8	145	63.58	23.45	167	4.33521e+06	771.327	2	0.948048	1	1.12471		0	0	87.3006	68.9952	0	0	57.5185	65.4425
SQPLADIDEFC(+15.99)GKIQACK	39.53	0.873471-0.89604867	C11:Oxidation or Hydroxylation (C):4.12	2.8	epimerase/dehydratase family protein	184	phosphoenolpyruvate	18	1980.93	Oxidation or Hydroxylation (C)	100080	L8GDE8	145	68.25	20.11	167	4.33521e+06	991.453	2	0.790659	1	0.864654		1701.33	2010.01	281.432	1969.64	715.612	1714.9	1534.53	1800.88
SQPLADIDEFCGKIQAC(+15.99)K	37.83	0.873471-0.89604867	C17:Oxidation or Hydroxylation (C):0.00	2	epimerase/dehydratase family protein	184	phosphoenolpyruvate	18	1980.93	Oxidation or Hydroxylation (C)	100080	L8GDE8	145	76.25	20.13	167	4.33521e+06	991.448	2	0.881442	1	0.965957		1036.15	1483.86	612.544	781.302	715.612	1099.57	894.416	1200.88
STTTGHLIYRC(+119.00)	37.26	0.9350098-0.9702509	C11:Cysteinylation:1001.00	4.4	protein L35Ae, putative	31	translation	11	1369.61	Cysteinylation	38130	L8GIV4	365	52.37	6.9	21	4.33564e+06	685.812	2	0.702797	1	0.876242		162.645	107.153	97.4663	231.363	199.08	190.353	73.9849	237.775
SVLNDC(+15.99)LKSICNAEK	31.73	0.81561834-0.8329457	C6:Oxidation or Hydroxylation (C):5.79	2.8	putative	19	ribosomal	15	1651.79	Oxidation or Hydroxylation (C)	219070	L8GYZ0	262	54.58	12.34	5	4.33724e+06	826.892	2	0.414511	1	0.62493		639.667	232.893	353.916	155.664	162.359	1045.11	337.168	940.571
FNLVFNLAC(+31.97)ETK	25.95	0.9671599-0.9959033	C9:dihydroxylation C:1001.00	2.7	protein	94	NAD-dependent	12	1429.67	dihydroxylation C	64190	L8GKE8	171	69.77	35.18	83	4.33965e+06	715.837	2	0.0279369	1	0.266342		273.87	237.162	1455.41	223.821	1244.16	1817.63	1547.46	1201.48
TAEEIADAESAPLTDMRDPC(+119.00)PDAAR	67.47	1.0271125-1.0505921	C20:Cysteinylation:1001.00	0.5	putative	159	ubiquinol	25	2763.18	Cysteinylation	71580	L8HIC2	332	65.94	22.32	135	4.35306e+06	922.051	3	0.338271	1	1.17047		160.497	218.497	193.362	153.265	110.447	164.873	203.285	149.58
TAEELNC(+15.99)AFIECSAK	36.08	1.0675814-1.0907452	C7:Oxidation or Hydroxylation (C):0.00	0	aminopeptidase, type I, putative	151	Rasrelated	15	1643.72	Oxidation or Hydroxylation (C)	355850	L8HHY1	1382	64.19	13.49	137	4.34536e+06	822.848	2	0.385639	1	2.68658		56.2463	76.2065	58.5454	62.564	0	81.9107	65.8851	55.8438
TC(+119.00)VELGDRNPIVS	44.74	0.9832322-1.0005388	C2:Cysteinylation:1001.00	4.2	Cterminal TIM barrel domain containing protein [Source:UniProtKB/TrEMBL;Acc:L8GRZ9]	483	phosphoribosylformylglycinamidine	13	1520.7	Cysteinylation	275720	L8H1Z5	23	53.64	18.72	471	4.33741e+06	761.345	2	0.450242	1	1.44528		181.601	78.6408	49.6817	50.0955	24.6572	38.3044	110.988	77.7109
TGGIPRAIC(+15.99)GGGR	31.27	0.8972857-0.9173859	C9:Oxidation or Hydroxylation (C):1001.00	1.2	binding motif containing protein	338	histidine-tRNA	13	1229.63	Oxidation or Hydroxylation (C)	76860	L8H0A5	278	81.21	20.38	326	4.33585e+06	615.811	2	0.856286	1	1.01992		5292.77	4223.09	6173.37	3966.56	4640.65	4642.05	4650.29	5049.11
TGNNIDLGTAC(+119.00)GK	52.41	0.9594322-0.97797805	C11:Cysteinylation:1001.00	3.2	type 11, putative	87	60S	13	1381.6	Cysteinylation	91060	L8GX53	869	60.72	8.15	75	4.33462e+06	691.797	2	0.126339	1	1.71566		139.948	152.321	56.8388	153.984	109.825	44.9243	70.6023	61.8193
TIAEC(+119.00)LADELINAAK	79.65	1.1055682-1.1358266	C5:Cysteinylation:1001.00	2.7	protein	176	ribosomal	15	1692.81	Cysteinylation	220200	L8HC77	437	72.79	40.13	162	4.33729e+06	847.399	2	0.460131	1	1.2992		972.627	2111.31	1951.84	1817.65	558.678	1376.24	1848.49	1799.18
TIC(+119.00)EIILPK	40.78	0.89543015-0.9133661	C3:Cysteinylation:1001.00	5.3	protein	131	singlestrand	9	1147.6	Cysteinylation	184100	L8HBV6	1750	52.34	23.74	123	4.34601e+06	574.793	2	0.916889	1	0.830482		0	60.8597	173.805	105.187	0	87.9866	133.388	199.296
TN(+0.98)SLLEGVSQPLADIDEFC(+47.98)GK	36.26	1.2281052-1.2450728	N2:Deamidation (NQ):0.00;C19:Cysteine oxidation to cysteic acid:1000.00	0	epimerase/dehydratase family protein	179	phosphoenolpyruvate	21	2284.04	Deamidation (NQ); Cysteine oxidation to cysteic acid	100080	L8GDE8	145	59.65	39.26	159	4.33521e+06	1143.03	2	0.983434	1	0.995988		79.1599	135.355	72.4938	68.3176	95.2123	68.6082	77.3166	106.771
TN(+0.98)SLLEGVSQPLADIDEFCGKIQAC(+15.99)K	60.12	1.0873481-1.1043329	N2:Deamidation (NQ):139.69;C25:Oxidation or Hydroxylation (C):2.36	0	epimerase/dehydratase family protein	184	phosphoenolpyruvate	26	2795.34	Deamidation (NQ); Oxidation or Hydroxylation (C)	100080	L8GDE8	145	64.88	33.71	159	4.33521e+06	932.782	3	0.994894	1	0.990062		0	77.0695	80.1138	49.4339	75.0802	79.9287	52.9343	0
TNSLLEGVSQPLADIDEFC(+119.00)GK	74.46	0.9204779-0.9523223	C19:Cysteinylation:1001.00	1.9	epimerase/dehydratase family protein	179	phosphoenolpyruvate	21	2354.08	Cysteinylation	100080	L8GDE8	145	63.13	36.56	159	4.33521e+06	785.692	3	0.373839	1	1.49086		110.433	338.252	318.183	311.911	68.1922	227.101	291.972	165.96
TNSLLEGVSQPLADIDEFC(+15.99)GKIQ(+0.98)AC(-1.01)K	56.66	1.0762297-1.1083473	C19:Oxidation or Hydroxylation (C):0.00;Q23:Deamidation (NQ):39.87;C25:Half of a disulfide bridge:0.00	0.6	epimerase/dehydratase family protein	184	phosphoenolpyruvate	26	2794.33	Oxidation or Hydroxylation (C); Deamidation (NQ); Half of a disulfide bridge	100080	L8GDE8	145	84.96	32.95	159	4.33521e+06	932.446	3	0.29597	1	2.10119		1525.82	5283.08	7535.73	3250.69	3044.34	3133.55	343.74	3089.38
TNSLLEGVSQPLADIDEFC(+15.99)GKIQACK	71.7	1.0719056-1.1101999	C19:Oxidation or Hydroxylation (C):4.12	2.4	epimerase/dehydratase family protein	184	phosphoenolpyruvate	26	2794.35	Oxidation or Hydroxylation (C)	100080	L8GDE8	145	78.14	32.94	159	4.33521e+06	932.446	3	0.908402	1	1.04427		2146.16	6829.84	9493.45	3620.04	4148.77	3723.15	6944.69	3948.86
TNSLLEGVSQPLADIDEFC(+31.97)GKIQAC(-1.01)	34.32	1.0660369-1.0873481	C19:dihydroxylation C:4.12;C25:Half of a disulfide bridge:4.12	1.6	epimerase/dehydratase family protein	183	phosphoenolpyruvate	25	2681.23	dihydroxylation C; Half of a disulfide bridge	100080	L8GDE8	145	70.75	32.03	159	4.33521e+06	894.754	3	0.498613	1	0.738265		103.163	264.971	57.5734	116.486	72.3102	203.835	157.743	265.425
TNSLLEGVSQPLADIDEFC(+47.98)GK	56.82	1.226254-1.2447643	C19:Cysteine oxidation to cysteic acid:1001.00	0.6	epimerase/dehydratase family protein	179	phosphoenolpyruvate	21	2283.06	Cysteine oxidation to cysteic acid	100080	L8GDE8	145	61.07	39.24	159	4.33521e+06	1142.52	2	0.430188	1	0.384871		92.795	116.129	63.7507	0	87.7212	68.8256	81.1098	63.9385
TNSLLEGVSQPLADIDEFC(-1.01)GKIQ(+0.98)AC(+15.99)K	67.09	1.0623304-1.1089648	C19:Half of a disulfide bridge:0.00;Q23:Deamidation (NQ):44.86;C25:Oxidation or Hydroxylation (C):0.00	1.9	epimerase/dehydratase family protein	184	phosphoenolpyruvate	26	2794.33	Half of a disulfide bridge; Deamidation (NQ); Oxidation or Hydroxylation (C)	100080	L8GDE8	145	76.61	32.94	159	4.33521e+06	932.446	3	0.864345	1	0.926157		1350.37	6303.47	8421.44	3134.37	3631.41	3348.2	6199.72	4051.09
TNSLLEGVSQPLADIDEFCGKIQAC(+15.99)K	67.04	1.0623304-1.1089648	C25:Oxidation or Hydroxylation (C):0.00	3.5	epimerase/dehydratase family protein	184	phosphoenolpyruvate	26	2794.35	Oxidation or Hydroxylation (C)	100080	L8GDE8	145	75.39	32.94	159	4.33521e+06	932.447	3	0.930092	1	1.03925		1397.16	6207.36	8421.44	4853.2	3467.13	3048.78	5566.64	5164.06
TTTPEVTDLIC(+119.00)K	34.95	0.98725003-1.0023929	C11:Cysteinylation:1001.00	2.7	protein S5, putative	39	ribosomal	12	1438.67	Cysteinylation	48210	L8HHU3	442	55.3	22.75	28	4.33304e+06	720.322	2	0.930631	1	0.954667		57.5259	193.574	339.709	269.647	93.2203	135.034	408.754	238.665
TVSPDGSLC(+119.00)ASGGK	41.22	0.9513949-0.9764326	C9:Cysteinylation:1001.00	2.1	dehydrogenase	213	guanine	14	1396.6	Cysteinylation	364310	L8H4P8	48	59.8	6.01	200	4.33592e+06	699.297	2	0.11959	1	1.7419		138.76	98.374	117.007	116.517	90.6361	54.7085	32.3219	126.124
TVTVSPDGSLC(+119.00)ASGGK	33.02	1.0246408-1.04256	C11:Cysteinylation:1001.00	1.6	dehydrogenase	213	guanine	16	1596.71	Cysteinylation	364310	L8H4P8	48	51.98	11.92	198	4.33592e+06	799.358	2	0.697815	1	1.13632		85.08	72.3693	30.4475	82.7148	71.4197	30.939	70.6265	59.597
VC(+119.00)AFDIETTK	29.39	0.8821314-0.9124384	C2:Cysteinylation:1001.00	3.2	domain containing protein	201	polymerase	10	1244.54	Cysteinylation	288370	L8GY46	2194	60.99	22.58	192	4.36787e+06	623.258	2	0.660864	1	1.15982		133.6	138.424	377.771	112.648	118.402	100.802	178.477	204.176
VC(+119.00)ENIPIVLVGN	34.34	0.9532497-0.97766894	C2:Cysteinylation:1001.00	4.2	protein subunit beta, putative	119	ran,	12	1387.68	Cysteinylation	333210	L8GF16	363	64.06	34.14	108	4.35502e+06	694.84	2	0.843397	1	0.920015		153.394	427.462	521.259	298.414	410.553	613.545	147.654	382.77
VC(+119.00)VVGNPANTN	36.61	0.8706872-0.89233756	C2:Cysteinylation:1001.00	3.8	protein	179	malate	11	1205.52	Cysteinylation	25570	L8HIY2	983	63.48	9.87	169	4.33812e+06	603.758	2	0.495573	1	1.40471		521.164	225.954	406.207	471.919	85.1848	561.953	484.696	249.881
VC(+119.00)VVGNPANTNAL	33.84	0.9591231-0.9887953	C2:Cysteinylation:1001.00	4	protein	181	malate	13	1389.64	Cysteinylation	25570	L8HIY2	983	54.36	21.06	169	4.33812e+06	695.813	2	0.616695	1	1.3102		351.066	222.171	118.107	385.522	588.917	174.158	165.105	71.1692
VC(+119.00)YSPDFEK	44.85	0.8926468-0.92573434	C2:Cysteinylation:1001.00	1.9	putative	123	glutathione	9	1205.47	Cysteinylation	25690	L8HHR9	157	64.65	12.81	115	4.33406e+06	603.731	2	0.182317	1	0.546548		143.561	83.8703	384.79	442.785	362.325	375.244	430.501	392.791
VGDPIC(+119.00)MGPF	36.44	0.8558393-0.87192446	C6:Cysteinylation:1001.00	2.6	protein	134	Gar1	10	1153.46	Cysteinylation	150030	L8GGA8	1115	63.19	34.39	125	4.35159e+06	577.731	2	0.967797	1	1.01182		155.902	249.516	82.3833	124.333	141.33	90.8189	154.664	191.497
VGDYGTSPDIYYSFPVVC(+119.00)	55.77	1.189226-1.2132953	C18:Cysteinylation:1001.00	2.9	M16 inactive domain containing protein	358	malate	18	2099.89	Cysteinylation	296910	L8HFT9	39	64.98	37.27	341	4.36833e+06	1050.92	2	0.486775	1	0.768902		95.2372	124.969	254.52	210.564	110.661	345.348	306.528	155.779
VGDYGTSPDIYYSFPVVC(+47.98)A	41.96	1.189226-1.2132953	C18:Cysteine oxidation to cysteic acid:1001.00	3.6	M16 inactive domain containing protein	359	malate	19	2099.9	Cysteine oxidation to cysteic acid	296910	L8HFT9	39	50.95	37.28	341	4.36833e+06	1050.93	2	0.463135	1	0.656228		27.123	124.969	254.52	147.448	83.6147	257.301	204.667	155.779
VLDALFPC(+119.00)V	43.71	0.8539832-0.8716152	C8:Cysteinylation:1001.00	1	protein	208	VATPase	9	1094.51	Cysteinylation	321030	L8HH66	26	61.33	38.33	200	4.3366e+06	548.256	2	0.573127	1	0.835831		68.715	97.9729	115.095	199.754	73.2101	159.412	151.592	179.252
VLDALFPC(+119.00)VLGG	31.21	0.9368648-0.97890526	C8:Cysteinylation:1001.00	6.9	protein	211	VATPase	12	1321.64	Cysteinylation	321030	L8HH66	26	56.2	39.34	200	4.3366e+06	661.819	2	0.372772	1	1.52607		108.209	273.253	520.102	299.753	94.3641	115.396	327.417	238.391
VLDVGC(+119.00)GVGGPAR	47.5	0.9699418-0.986941	C6:Cysteinylation:1001.00	4.5	aminopeptidase 3, putative	114	sterol	13	1317.62	Cysteinylation	369160	L8GKC5	419	62.26	13.62	102	4.3402e+06	659.821	2	0.599646	1	0.850375		217.761	258.014	107.109	197.471	223.23	346.835	244.837	119.883
VLEQLC(+119.00)GQTPVQSK	74.45	1.0456493-1.0830244	C6:Cysteinylation:1001.00	2.3	protein	66	ribosomal	14	1647.8	Cysteinylation	369900	L8GZ94	396	61.31	13.22	53	4.34027e+06	824.892	2	0.477325	1	1.22848		233.756	614.289	628.622	440.597	277.924	297.391	411.229	513.761
VLEQLC(+47.98)GQTPVQSK	60.4	1.0070282-1.0261856	C6:Cysteine oxidation to cysteic acid:1001.00	4.2	protein	66	ribosomal	14	1576.78	Cysteine oxidation to cysteic acid	369900	L8GZ94	396	47.56	17.03	53	4.34027e+06	789.395	2	0.938942	1	1.1307		0	46.2262	0	49.6986	25.884	0	0	54.3022
VNC(+119.00)PM(+15.99)LDPVFDETFV	33.48	1.1191543-1.1395313	C3:Cysteinylation:1001.00;M5:Oxidation (M):1001.00	0.6	24C-methyltransferase	58	hypothetical	15	1859.78	Cysteinylation; Oxidation (M)	237870	L8HB93	561	59.97	38.51	44	4.33531e+06	930.879	2	0.88427	1	1.04396		95.9151	227.154	149.352	217.2	88.4818	191.845	159.704	219.495
VNC(+119.00)PM(+15.99)LDPVFDETFVLDVNDPATDKVTVT	32.55	1.1188456-1.142001	C3:Cysteinylation:1001.00;M5:Oxidation (M):1001.00	0	24C-methyltransferase	72	hypothetical	29	3328.52	Cysteinylation; Oxidation (M)	237870	L8HB93	561	62.06	39.64	44	4.33531e+06	1110.49	3	0.998139	1	0.996169		0	126.953	52.7173	85.6446	0	114.626	80.6478	62.9633
VNC(+119.00)PMLDPVFDETFV	51.3	1.121007-1.1386051	C3:Cysteinylation:1001.00	3.5	24C-methyltransferase	58	hypothetical	15	1843.78	Cysteinylation	237870	L8HB93	561	50.66	41.35	44	4.33531e+06	922.888	2	0.838603	1	0.927865		140.654	394.777	221.022	92.6281	241.693	164.494	137.631	280.29
VNC(+119.00)PMLDPVFDETFVLDVNDPATDKVTVT	28.46	1.1176106-1.1392225	C3:Cysteinylation:1001.00	0	24C-methyltransferase	72	hypothetical	29	3312.52	Cysteinylation	237870	L8HB93	561	65.77	41.6	44	4.33531e+06	1105.17	3	0.464813	1	0.389831		0	133.282	126.083	106.126	74.4827	100.927	129.596	79.2658
VNDC(+119.00)VMSEPVEFWK	28.09	1.0898187-1.1108176	C4:Cysteinylation:1001.00	3.7	protein DnaK, putative	111	clathrin	14	1800.75	Cysteinylation	58850	L8H0U7	20	61.88	31.13	98	4.33923e+06	901.375	2	0.472921	1	0.749865		121.342	70.1779	26.6427	76.1229	49.0146	84.9283	114.557	114.544
VVDETIQSC(+119.00)PIDTR	80	1.0814801-1.1040242	C9:Cysteinylation:1001.00	3.5	initiation factor 5a, putative	321	Actinrelated	14	1693.77	Cysteinylation	23810	L8HDK5	92	58.75	12.64	308	4.33794e+06	847.874	2	0.929314	1	1.04448		91.6424	280.116	40.7162	139.686	54.7257	100.811	169.355	131.297
VVVTEVDPIC(+119.00)ALQAC(+119.00)	27.3	1.1200807-1.1441619	C10:Cysteinylation:1001.00;C15:Cysteinylation:1001.00	3.8	subunit A, putative	299	Sadenosyl-L-homocysteine	15	1796.78	Cysteinylation; Cysteinylation	171100	L8H6B5	21	54.27	39.35	285	4.35645e+06	899.405	2	0.498711	1	1.45054		49.9363	253.076	94.1062	206.561	100.944	218.62	42.5771	59.0565
YC(+119.00)EEHGFAGWEETSAK	75.16	0.8406805-0.8583141	C2:Cysteinylation:1001.00	3.2	lyase, putative	166	Ras	16	1961.76	Cysteinylation	270250	L8HAC7	548	56.64	15.79	151	4.34164e+06	654.917	3	0.107971	1	1.95235		256.102	210.031	193.45	93.0326	49.403	130.609	65.2709	158.205
YEGPLDDEC(+119.00)ATAIR	57.76	1.0465761-1.0623304	C9:Cysteinylation:1001.00	3.8	synthase	368	eukaryotic	14	1670.69	Cysteinylation	58740	L8GT20	8	59.61	17.65	355	4.33922e+06	836.342	2	0.587339	1	0.906442		299.394	342.683	352.348	188.168	251.168	359.772	371.97	299.775
YETLC(+119.00)DLYNDINIT	37.86	1.0675814-1.0888923	C5:Cysteinylation:1001.00	2.4	M16 family protein	279	Eukaryotic	14	1807.76	Cysteinylation	87670	L8H7J0	80	52.76	38.16	266	4.3386e+06	904.877	2	0.896639	1	1.2272		0	76.8361	86.6268	77.5524	0	75.7895	75.899	39.5648
YGVDVGSC(+119.00)EISR	59.06	0.94521207-0.9826141	C8:Cysteinylation:1001.00	2.9	kinase	333	coronin3,	12	1402.59	Cysteinylation	53240	L8GFZ9	45	63.33	13.96	322	4.344e+06	702.294	2	0.948724	1	1.02684		435.608	539.958	428.569	238.489	133.815	526.432	619.761	495.287
YGVDVGSC(+31.97)EISR	29.31	0.9204779-0.9467578	C8:dihydroxylation C:1001.00	3.9	kinase	333	coronin3,	12	1315.55	dihydroxylation C	53240	L8GFZ9	45	40.43	18.24	322	4.344e+06	658.786	2	0.418369	1	0.910198		107.778	134.369	130.404	90.0977	107.103	135.521	135.721	125.844
YNGILDC(+47.98)FVQ(+0.98)VLK	30.52	1.0536811-1.0805537	C7:Cysteine oxidation to cysteic acid:1000.00;Q10:Deamidation (NQ):38.35	1.8	synthase	655	Calciumbinding	13	1559.75	Cysteine oxidation to cysteic acid; Deamidation (NQ)	69310	L8H1J4	472	72.55	29.46	643	4.35288e+06	780.87	2	0.211305	1	1.99544		1172.61	1803.24	1705.32	1698.01	656.787	226.199	2199.3	1181.95

## Sheet: H2O2_2h
																							Groups	1	1	1	1	5	5	5	5
																							Time	2h	2h	2h	2h	2h	2h	2h	2h
																							Ids	Area 1A	Area 1B	Area 1C	Area 1D	Area 5A	Area 5B	Area 5C	Area 5D
Peptide	-10LgP	1/K0	Ascore	Avg. ppm	Description	End	Function	Length	Mass	PTM	ACA1	Protein Accession	Protein Group	Quality	RT Mean	Start	XP	m/z	z	p-value	q-value	Fold change	Treatment	H2O2	H2O2	H2O2	H2O2	CTRL	CTRL	CTRL	CTRL
GAC(+119.00)DGGLDIPHSDTR	80.63	0.8273764-0.8595514	C3:Cysteinylation:1001.00	3.7	protein	180	ribosomal	15	1631.67	Cysteinylation	208100	L8GRC7	162	58.93	10.58	166	4.33995e+06	816.834	2	0.807741	0.986637	0.944958		1320.92	2171.23	1909.19	2935.7	1389.43	2643.81	2124.19	2583.66
VVDETIQSC(+119.00)PIDTR	80	1.0814801-1.1040242	C9:Cysteinylation:1001.00	3.5	initiation factor 5a, putative	321	Actinrelated	14	1693.77	Cysteinylation	23810	L8HDK5	92	58.75	12.64	308	4.33794e+06	847.874	2	0.562808	0.967791	0.843682		107.601	64.206	78.7367	114.261	54.7257	100.811	169.355	131.297
TIAEC(+119.00)LADELINAAK	79.65	1.1055682-1.1358266	C5:Cysteinylation:1001.00	2.7	protein	176	ribosomal	15	1692.81	Cysteinylation	220200	L8HC77	437	72.79	40.13	162	4.33729e+06	847.399	2	0.377538	0.933181	0.71092		573.385	741.347	942.304	1630.69	558.678	1376.24	1848.49	1799.18
NNC(+119.00)AGFFGDDDTPK	77.44	1.0088823-1.0292753	C3:Cysteinylation:1001.00	3.1	dehydrogenase	287	guanine	14	1618.6	Cysteinylation	364310	L8H4P8	48	65.22	16.69	274	4.33592e+06	810.297	2	0.600406	0.967791	0.754298		175.225	212.216	113.12	422.444	79.5153	591.663	345.646	337.563
GAC(+47.98)DGGLDIPHSDTR	77.17	0.9993027-1.0184611	C3:Cysteine oxidation to cysteic acid:1001.00	2.7	protein	180	ribosomal	15	1560.65	Cysteine oxidation to cysteic acid	208100	L8GRC7	162	56.44	13.99	166	4.33995e+06	781.32	2	0.816188	0.990308	0.672579		0	56.7791	200.625	24.1981	0	102.16	134.969	97.6935
C(+119.00)ELILDDDYLPVNDER	76.59	1.1753379-1.1920035	C1:Cysteinylation:1001.00	2.3	protein	298	peroxidase	16	2039.88	Cysteinylation	199540	L8GJT1	64	60.12	31.43	283	4.34176e+06	1020.93	2	0.496873	0.948649	1.11677		231.398	275.081	255.885	301.044	261.38	159.78	313.013	241.15
HC(+119.00)GAFAPEEAEDYLK	76.57	1.1055682-1.1231682	C2:Cysteinylation:1001.00	3.2	translation elongation factor 2, putative	1077	ATPcitrate	15	1797.73	Cysteinylation	220140	L8GXB0	7	56.62	21.6	1063	4.33729e+06	899.863	2	0.294802	0.925386	0.617412		202.565	180.676	52.4685	181.975	103.513	277.317	367.865	227.726
C(+119.00)TQVIQDADGNVTELR	76.33	0.8607888-0.8706872	C1:Cysteinylation:1001.00	0	0	651	glutamine-tRNA	16	1879.84	Cysteinylation	263160	L8HDJ2	136	65.6	17.86	636	4.34129e+06	627.61	3	0.960256	1	1.07814		0	69.6803	0	0	0	51.5724	0	0
YC(+119.00)EEHGFAGWEETSAK	75.16	0.8406805-0.8583141	C2:Cysteinylation:1001.00	3.2	lyase, putative	166	Ras	16	1961.76	Cysteinylation	270250	L8HAC7	548	56.64	15.79	151	4.34164e+06	654.917	3	0.714666	0.986637	0.879997		85.8925	127.857	53.3275	68.2278	49.403	130.609	65.2709	158.205
TNSLLEGVSQPLADIDEFC(+119.00)GK	74.46	0.9204779-0.9523223	C19:Cysteinylation:1001.00	1.9	epimerase/dehydratase family protein	179	phosphoenolpyruvate	21	2354.08	Cysteinylation	100080	L8GDE8	145	63.13	36.56	159	4.33521e+06	785.692	3	0.339663	0.925386	0.648438		69.1303	127.573	214.612	70.0957	68.1922	227.101	291.972	165.96
VLEQLC(+119.00)GQTPVQSK	74.45	1.0456493-1.0830244	C6:Cysteinylation:1001.00	2.3	protein	66	ribosomal	14	1647.8	Cysteinylation	369900	L8GZ94	396	61.31	13.22	53	4.34027e+06	824.892	2	0.605572	0.967791	1.12099		348.722	302.739	612.081	426.72	277.924	297.391	411.229	513.761
DC(+119.00)DHLSFADVEKR	74.24	0.8214975-0.8382054	C2:Cysteinylation:1001.00	1.5	actin-binding protein	264	hypothetical	13	1652.69	Cysteinylation	136170	L8GT97	132	65.84	14.13	252	4.33342e+06	551.9	3	0.443062	0.948645	0.303688		0	258.463	501.819	146.955	114.489	146.105	350.144	382.601
C(+119.00)IHIIDSGIGMTK	73.72	1.0104272-1.0360723	C1:Cysteinylation:1001.00	3.2	reductase	88	heat	13	1505.7	Cysteinylation	117330	L8H6U2	153	49.93	19.19	76	4.34237e+06	502.901	3	0.908111	1	0.977313		295.087	310.88	227.751	157.747	296.818	200.062	297.249	204.669
ANC(+47.98)VQNQLTGEFGAVPDVAR	71.81	1.1805847-1.1997182	C3:Cysteine oxidation to cysteic acid:1001.00	0	dehydrogenase complex dihydrolipoamide acetyltransferase	653	aconitate	20	2135.99	Cysteine oxidation to cysteic acid	142390	L8H690	29	63.37	34.01	634	4.34964e+06	1068.99	2	0.355918	0.925386	2.9425		0	0	74.9659	0	0	0	0	0
TNSLLEGVSQPLADIDEFC(+15.99)GKIQACK	71.7	1.0719056-1.1101999	C19:Oxidation or Hydroxylation (C):4.12	2.4	epimerase/dehydratase family protein	184	phosphoenolpyruvate	26	2794.35	Oxidation or Hydroxylation (C)	100080	L8GDE8	145	78.14	32.94	159	4.33521e+06	932.446	3	0.0953639	0.791509	0.586296		1425.62	3176.03	4191.4	2637.39	4148.77	3723.15	6944.69	3948.86
C(+119.00)AIDNENAGHLMDGL	70.72	1.0607859-1.0956864	C1:Cysteinylation:1001.00	2.6	domain containing protein	98	unspecified	15	1690.67	Cysteinylation	195240	L8GZ78	304	58.11	25.66	84	4.36747e+06	846.333	2	0.117803	0.791509	0.57996		77.1702	60.8157	61.0334	180.588	107.377	219.884	133.306	145.269
TAEEIADAESAPLTDMRDPC(+119.00)PDAAR	67.47	1.0271125-1.0505921	C20:Cysteinylation:1001.00	0.5	putative	159	ubiquinol	25	2763.18	Cysteinylation	71580	L8HIC2	332	65.94	22.32	135	4.35306e+06	922.051	3	0.275664	0.925386	0.234686		0	83.711	161.14	124.521	110.447	164.873	203.285	149.58
TNSLLEGVSQPLADIDEFC(-1.01)GKIQ(+0.98)AC(+15.99)K	67.09	1.0623304-1.1089648	C19:Half of a disulfide bridge:0.00;Q23:Deamidation (NQ):44.86;C25:Oxidation or Hydroxylation (C):0.00	1.9	epimerase/dehydratase family protein	184	phosphoenolpyruvate	26	2794.33	Half of a disulfide bridge; Deamidation (NQ); Oxidation or Hydroxylation (C)	100080	L8GDE8	145	76.61	32.94	159	4.33521e+06	932.446	3	0.0509824	0.690964	0.554014		1525.25	2614.97	3821.46	1887.44	3631.41	3348.2	6199.72	4051.09
TNSLLEGVSQPLADIDEFCGKIQAC(+15.99)K	67.04	1.0623304-1.1089648	C25:Oxidation or Hydroxylation (C):0.00	3.5	epimerase/dehydratase family protein	184	phosphoenolpyruvate	26	2794.35	Oxidation or Hydroxylation (C)	100080	L8GDE8	145	75.39	32.94	159	4.33521e+06	932.447	3	0.0283565	0.64511	0.545993		2262.01	2268.91	3315.31	1587.06	3467.13	3048.78	5566.64	5164.06
C(+119.00)DHLSFADVEK	67.03	0.95850486-0.9832322	C1:Cysteinylation:1001.00	3.3	actin-binding protein	263	hypothetical	11	1381.56	Cysteinylation	136170	L8GT97	132	66.57	14.71	253	4.33342e+06	691.779	2	0.372494	0.933181	0.682363		123.036	509.728	131.448	330.414	203.68	481.129	315.598	406.236
GETLEEYWEC(+119.00)TWK	65.49	1.1064945-1.123477	C10:Cysteinylation:1001.00	3.2	subunit A, putative	125	Sadenosyl-L-homocysteine	13	1791.71	Cysteinylation	171100	L8H6B5	21	64.16	35.33	113	4.35645e+06	896.846	2	0.264625	0.925386	0.185607		0	89.3203	238.533	333.171	197.406	541.775	323.27	172.997
IC(+119.00)DEVAAIPSK	65.43	0.91305685-0.9387198	C2:Cysteinylation:1001.00	2.8	aminotransferase, putative	44	ribosomal	11	1263.58	Cysteinylation	350820	L8HA34	245	71.4	13.02	34	4.3399e+06	632.79	2	0.944259	1	1.04444		113.128	823.977	1070.05	1138.28	621.696	1020.54	406.548	369.899
DC(+119.00)DHLSFADVEK	65.42	1.0095003-1.0240228	C2:Cysteinylation:1001.00	4.2	actin-binding protein	263	hypothetical	12	1496.59	Cysteinylation	136170	L8GT97	132	55.81	17.28	252	4.33342e+06	749.292	2	0.96851	1	1.07369		0	51.9007	229.348	119.85	0	201.058	159.946	33.3805
C(+119.00)HDSVIQIK	65.37	0.8852242-0.9050169	C1:Cysteinylation:1001.00	3.6	protein S8e, putative	373	adenylyl	9	1160.53	Cysteinylation	288920	L8HMG4	78	68.91	7.83	365	4.36793e+06	581.257	2	0.667846	0.982316	0.890631		277.106	444.557	238.275	458.064	380.289	535.673	475.152	220.77
C(+119.00)SVGEISDALEK	65.12	0.9711782-0.9894134	C1:Cysteinylation:1001.00	5.8	protein	529	Mut	12	1368.59	Cysteinylation	265890	L8GVQ4	275	50.88	17.12	518	4.34145e+06	685.292	2	0.350412	0.925386	0.29246		0	131.489	170.938	70.3673	76.2488	130.72	154.621	140.278
ELEDLC(+119.00)NPIFTK	64.78	1.0462672-1.0669636	C6:Cysteinylation:1001.00	4.8	GroL, putative	612	high	12	1539.69	Cysteinylation	128510	L8GG56	10	60.61	28.06	601	4.33898e+06	770.841	2	0.168107	0.810933	2.56787		161.906	546.602	317.88	129.181	83.0785	81.0195	376.004	33.0243
GVIC(+119.00)GEESFGTGSDHIR	64.13	0.88677067-0.9173859	C4:Cysteinylation:1001.00	3	product	387	Phosphoglucomutase,	17	1881.8	Cysteinylation	141950	L8GV41	90	59.55	14.35	371	4.34959e+06	628.266	3	0.845757	1	1.05606		148.118	208.03	250.905	131.104	227.551	109.696	121.754	268.137
IC(+119.00)DEVAAIPSKR	64.13	0.7877663-0.8035498	C2:Cysteinylation:1001.00	0.7	aminotransferase, putative	45	ribosomal	12	1419.68	Cysteinylation	350820	L8HA34	245	61.71	9.56	34	4.3399e+06	710.836	2	0.483761	0.948645	0.391611		113.269	195.26	0	79.907	63.262	245.664	78.8525	61.3179
C(+119.00)AIDATDNADTLK	63.29	1.0122813-1.031438	C1:Cysteinylation:1001.00	0.5	product	624	phosphoribosylamine-glycine	13	1468.62	Cysteinylation	276370	L8H537	181	57.1	9.43	612	4.33744e+06	735.303	2	0.623795	0.978713	2.21288		0	34.5965	54.3242	51.5543	0	65.3886	61.795	0
NNC(+47.98)AGFFGDDDTPK	62.81	0.9866319-1.0057921	C3:Cysteine oxidation to cysteic acid:1001.00	0.2	dehydrogenase	287	guanine	14	1547.58	Cysteine oxidation to cysteic acid	364310	L8H4P8	48	63.88	22.82	274	4.33592e+06	774.79	2	0.948542	1	0.890964		0	65.8986	176.235	123.582	0	158.885	160.95	89.0649
FTTPADQC(+119.00)PVLDSK	62.54	1.0601681-1.0728322	C8:Cysteinylation:1001.00	0.6	ligase	410	phosphoenolpyruvate	14	1639.72	Cysteinylation	163860	L8GN92	86	61.79	15	397	4.33755e+06	820.852	2	0.929173	1	0.87569		0	48.1883	55.1486	53.8756	0	73.0873	60.3937	55.1612
C(+119.00)LEHNINLIK	62.5	0.97426903-0.9952852	C1:Cysteinylation:1001.00	2.6	protein L23, putative	95	ribosomal	10	1314.64	Cysteinylation	164710	L8H0P3	431	65.18	13.73	86	4.3376e+06	658.318	2	0.00325716	0.296402	0.401876		361.959	180.013	388.654	223.065	672.009	747.271	721.417	597.79
C(+119.00)VENQFSESYK	61.99	0.9807597-0.99652135	C1:Cysteinylation:1001.00	2	regulator receiver domain containing protein	48	Rasrelated	11	1451.57	Cysteinylation	125060	L8HHY7	652	56.49	10.28	38	4.33668e+06	726.778	2	0.311335	0.925386	0.29182		0	49.9098	98.2954	95.4227	52.0313	105.597	112.542	104.394
EC(+119.00)LPNEKPAVVK	61.47	0.9773599-1.0023929	C2:Cysteinylation:1001.00	1.9	family protein	44	ribosomal	12	1444.71	Cysteinylation	360260	L8HD98	1094	61.46	7.38	33	4.35249e+06	723.349	2	0.803274	0.986637	1.11782		584.523	650.874	174.563	370.3	232.476	232.147	849.443	343.586
LEDLC(+119.00)NPIFTK	61.46	0.9634507-1.020315	C5:Cysteinylation:1001.00	1.8	GroL, putative	612	high	11	1410.65	Cysteinylation	128510	L8GG56	10	67.53	25.51	602	4.33898e+06	706.324	2	0.450271	0.948645	0.742997		557.483	1184.37	1559.96	1302.97	620.264	2116.5	1604.12	2091.15
HVFGTPQKPENC(+119.00)YTDIR	60.96	0.8768734-0.89481163	C12:Cysteinylation:1001.00	2.7	kinase	28	coronin3,	17	2122.96	Cysteinylation	53240	L8GFZ9	45	58.09	11.23	12	4.344e+06	708.65	3	0.769843	0.986637	0.819366		20.7491	203.052	183.717	174.192	229.842	158.952	171.938	47.6217
C(+119.00)DHLSFADVEKR	60.4	0.80447817-0.81778437	C1:Cysteinylation:1001.00	2.5	actin-binding protein	264	hypothetical	12	1537.67	Cysteinylation	136170	L8GT97	132	59.68	11.88	253	4.33342e+06	513.557	3	0.328298	0.925386	0.22746		0	204.8	290.793	265.89	248.118	318.603	192.666	388.401
VLEQLC(+47.98)GQTPVQSK	60.4	1.0070282-1.0261856	C6:Cysteine oxidation to cysteic acid:1001.00	4.2	protein	66	ribosomal	14	1576.78	Cysteine oxidation to cysteic acid	369900	L8GZ94	396	47.56	17.03	53	4.34027e+06	789.395	2	0.520675	0.955636	0.392103		0	0	33.2237	0	25.884	0	0	54.3022
KVENELSGIC(+119.00)K	60.34	0.94335717-0.961596	C10:Cysteinylation:1001.00	1.7	domain containing protein	161	hypothetical	11	1337.63	Cysteinylation	23820	L8H373	15	74.4	7.28	151	4.33794e+06	669.805	2	0.696257	0.982316	1.07346		948.052	1659.5	1389.24	1823.85	1030.16	1540.31	1244.39	1520.41
C(+119.00)IHIIDSGIGM(+15.99)TK	60.28	1.0234048-1.042869	C1:Cysteinylation:1001.00;M11:Oxidation (M):1001.00	1.4	reductase	88	heat	13	1521.7	Cysteinylation; Oxidation (M)	117330	L8H6U2	153	57.14	14.97	76	4.34237e+06	761.847	2	0.262351	0.925386	0.597554		204.12	83.6829	36.3308	179.934	151.216	241.905	141.347	169.385
TN(+0.98)SLLEGVSQPLADIDEFCGKIQAC(+15.99)K	60.12	1.0873481-1.1043329	N2:Deamidation (NQ):139.69;C25:Oxidation or Hydroxylation (C):2.36	0	epimerase/dehydratase family protein	184	phosphoenolpyruvate	26	2795.34	Deamidation (NQ); Oxidation or Hydroxylation (C)	100080	L8GDE8	145	64.88	33.71	159	4.33521e+06	932.782	3	0.186257	0.821222	0.114111		0	53.8613	0	0	75.0802	79.9287	52.9343	0
KEC(+119.00)LPNEKPAVVK	59.98	0.8626448-0.87718266	C3:Cysteinylation:1001.00	0	family protein	44	ribosomal	13	1572.8	Cysteinylation	360260	L8HD98	1094	66.51	5.24	32	4.35249e+06	525.269	3	0.57934	0.967791	0.364073		0	0	99.8783	97.4119	0	85.2315	92.514	70.2295
C(+119.00)EQITEALQR	59.21	0.93160886-0.9591231	C1:Cysteinylation:1001.00	2.7	Acidic ribosomal protein	382	chaperonin	10	1308.58	Cysteinylation	277960	L8GUV2	9	69.81	13.04	373	4.34461e+06	655.288	2	0.2711	0.925386	0.626989		778.188	349.04	1754.04	1675.07	1332.58	1699.96	1625.69	1402.24
YGVDVGSC(+119.00)EISR	59.06	0.94521207-0.9826141	C8:Cysteinylation:1001.00	2.9	kinase	333	coronin3,	12	1402.59	Cysteinylation	53240	L8GFZ9	45	63.33	13.96	322	4.344e+06	702.294	2	0.735675	0.986637	1.13757		539.902	385.029	374.051	465.687	133.815	526.432	619.761	495.287
SGAISPC(+119.00)DVIVPAGPTGQDPAK	58.78	1.2166893-1.2404455	C7:Cysteinylation:1001.00	2	disulfideisomerase domain containing protein	135	ribosomal	22	2198.03	Cysteinylation	374090	L8GPQ3	53	62.07	23.5	114	4.33436e+06	1100.01	2	0.483164	0.948645	1.47694		65.7171	123.114	264.544	272.722	122.092	204.051	146.571	33.5947
C(+119.00)IELFNEIAEK	58.39	0.9912677-1.0162982	C1:Cysteinylation:1001.00	3.2	reductase	116	heat	11	1426.65	Cysteinylation	117330	L8H6T6	153	70.28	30.21	106	4.34237e+06	714.32	2	0.210803	0.834048	0.549437		231.994	575.692	397.267	1192.82	682.243	1932.99	653.821	805.421
SC(+119.00)VVDVDPHFTPA	58.34	0.9795234-1.0057921	C2:Cysteinylation:1001.00	4.4	synthetase and ligase	2491	AMP-dependent	13	1504.63	Cysteinylation	293900	L8HIJ4	5	46.36	22.59	2479	4.36817e+06	753.309	2	0.772832	0.986637	1.13336		73.8916	179.146	101.383	256.174	187.344	84.9577	215.719	60.688
AGADAILC(+119.00)HSK	57.88	0.9223332-0.93964726	C8:Cysteinylation:1001.00	1.1	recognition motif domain containing protein	20	phosphoenolpyruvate	11	1203.54	Cysteinylation	182910	L8GDU1	540	61.3	7.54	10	4.3459e+06	602.771	2	0.672301	0.982316	0.866169		77.8307	34.0275	70.309	103.145	58.25	145.127	56.0566	72.0044
YEGPLDDEC(+119.00)ATAIR	57.76	1.0465761-1.0623304	C9:Cysteinylation:1001.00	3.8	synthase	368	eukaryotic	14	1670.69	Cysteinylation	58740	L8GT20	8	59.61	17.65	355	4.33922e+06	836.342	2	0.111009	0.791509	0.427616		38.7005	140.62	205.529	301.214	251.168	359.772	371.97	299.775
C(+119.00)YIEESGEHIVA	57.56	0.97674173-0.99652135	C1:Cysteinylation:1001.00	2.3	synthase	529	eukaryotic	12	1467.6	Cysteinylation	58740	L8GT20	8	57.13	15.75	518	4.33922e+06	734.794	2	0.797019	0.986637	0.956002		74.2852	115.372	63.3864	72.6488	90.2865	106.545	74.2536	66.1481
TNSLLEGVSQPLADIDEFC(+47.98)GK	56.82	1.226254-1.2447643	C19:Cysteine oxidation to cysteic acid:1001.00	0.6	epimerase/dehydratase family protein	179	phosphoenolpyruvate	21	2283.06	Cysteine oxidation to cysteic acid	100080	L8GDE8	145	61.07	39.24	159	4.33521e+06	1142.52	2	0.134817	0.791509	0.686639		28.7802	74.2631	61.5022	52.9477	87.7212	68.8256	81.1098	63.9385
TNSLLEGVSQPLADIDEFC(+15.99)GKIQ(+0.98)AC(-1.01)K	56.66	1.0762297-1.1083473	C19:Oxidation or Hydroxylation (C):0.00;Q23:Deamidation (NQ):39.87;C25:Half of a disulfide bridge:0.00	0.6	epimerase/dehydratase family protein	184	phosphoenolpyruvate	26	2794.33	Oxidation or Hydroxylation (C); Deamidation (NQ); Half of a disulfide bridge	100080	L8GDE8	145	84.96	32.95	159	4.33521e+06	932.446	3	0.683217	0.982316	1.28395		1466.34	2310.46	3819.26	2127.7	3044.34	3133.55	343.74	3089.38
AC(+119.00)IPGDVDNGEK	56.23	0.93160886-0.9609778	C2:Cysteinylation:1001.00	1.7	protein S15, putative	23	cytochrome	12	1335.54	Cysteinylation	174430	L8HKB3	520	80.33	7.13	12	4.35668e+06	668.771	2	0.436971	0.948645	1.15153		2293.68	3443.64	2603.24	2925	1746.34	3501.3	2547.44	2195.96
VGDYGTSPDIYYSFPVVC(+119.00)	55.77	1.189226-1.2132953	C18:Cysteinylation:1001.00	2.9	M16 inactive domain containing protein	358	malate	18	2099.89	Cysteinylation	296910	L8HFT9	39	64.98	37.27	341	4.36833e+06	1050.92	2	0.67781	0.982316	0.860632		97.589	203.292	260.159	193.972	110.661	345.348	306.528	155.779
ACRVC(+15.99)QWYDPGESYSEEK	55.74	0.88893557-0.9037799	C5:Oxidation or Hydroxylation (C):0.00	0.6	beta precursor proteinbinding protein 1 isoform 6, putative	655	calcium	18	2164.88	Oxidation or Hydroxylation (C)	181250	L8GSC1	511	64.63	13.13	638	4.33289e+06	722.623	3	0.164097	0.810933	0.186369		0	61.9825	42.0581	99.2291	87.3038	136.018	119.24	151.431
LC(+47.98)VIIDVLDQNR	55.68	0.98292315-1.0159892	C2:Cysteine oxidation to cysteic acid:1001.00	0	family protein	44	ribosomal	12	1447.73	Cysteine oxidation to cysteic acid	71270	L8H418	747	52.97	42.03	33	4.35303e+06	724.856	2	0.71782	0.986637	0.863507		55.7213	338.026	94.3625	88.4236	121.673	135.939	133.782	127.743
RKVENELSGIC(+119.00)K	55.19	0.7883853-0.8143806	C11:Cysteinylation:1001.00	0.2	domain containing protein	161	hypothetical	12	1493.73	Cysteinylation	23820	L8H373	15	72.35	5.21	150	4.33794e+06	498.907	3	0.734405	0.986637	0.923908		1120.9	641.8	488.27	515.049	873.793	735.22	507.517	761.528
C(+119.00)SGLLTVGPR	55.17	0.8607888-0.89481163	C1:Cysteinylation:1001.00	2.7	translation elongation factor 2, putative	958	ATPcitrate	10	1120.54	Cysteinylation	220140	L8GXB0	7	59.15	16.21	949	4.33729e+06	561.26	2	0.0165365	0.60193	1.97912		273.16	307.47	336.842	168.601	91.4585	178.493	141.444	134.644
AFC(+47.98)QFVLDPIYR	54.92	1.020315-1.0515188	C3:Cysteine oxidation to cysteic acid:1001.00	7.4	synthase	281	eukaryotic	12	1518.72	Cysteine oxidation to cysteic acid	58740	L8GT20	8	52.05	40.56	270	4.33922e+06	760.353	2	0.516184	0.955636	1.32929		240.226	138.183	88.5813	235.224	195.395	80.9693	59.004	237.303
IVC(+119.00)DNTLDQR	54.42	0.93439144-0.9619051	C3:Cysteinylation:1001.00	2.6	protein	207	vacuolar	10	1294.56	Cysteinylation	203630	L8GVQ1	242	68.67	6.28	198	4.33833e+06	648.283	2	0.793253	0.986637	0.908185		163.87	602.855	615.81	311.183	262.745	476.38	534.672	415.817
LGC(+119.00)QPMQGIEEVNLYK	54.11	1.1386051-1.1688564	C3:Cysteinylation:1001.00	0.3	L inhibitor family protein	62	bicaudal	16	1939.88	Cysteinylation	325180	L8HE68	326	63.89	27.59	47	4.33692e+06	647.621	3	0.274093	0.925386	0.267063		0	126.702	60.1654	54.2389	117.949	86.4754	82.71	96.3468
C(+119.00)AIVDVPFGGAK	53.54	0.94397545-0.96808726	C1:Cysteinylation:1001.00	3.3	domain containing protein	108	Glutamate/Leucine/Phenylalanine/Valine	12	1294.61	Cysteinylation	144200	L8HFB5	217	60.27	24.31	97	4.35356e+06	648.298	2	0.660316	0.982316	1.36155		71.1764	66.4622	437.677	368.092	138.716	56.2376	389.119	73.0545
AC(+15.99)RVCQWYDPGESYSEEK	53.47	0.8821314-0.8994505	C2:Oxidation or Hydroxylation (C):0.00	0.8	beta precursor proteinbinding protein 1 isoform 6, putative	655	calcium	18	2164.88	Oxidation or Hydroxylation (C)	181250	L8GSC1	511	61.91	13.14	638	4.33289e+06	722.623	3	0.532953	0.960371	0.935763		85.9634	122.53	87.1877	77.4435	96.9136	96.5085	97.5978	101.611
GFGYC(+119.00)EFEDADTANK	53.25	1.0879658-1.1006273	C5:Cysteinylation:1001.00	1.1	factor 3b subunit 1, putative	339	RNA	15	1784.67	Cysteinylation	63380	L8HEN3	653	52.93	21.77	325	4.33959e+06	893.328	2	0.355918	0.925386	0.461156		0	0	0	0	0	0	22.111	0
LIDPEDMVNC(+119.00)PDELSMM	52.44	1.1713256-1.1978668	C10:Cysteinylation:1001.00	3.5	carboxylase	218	gelation	17	2069.81	Cysteinylation	70830	L8H3N1	33	61.42	39.46	202	4.35299e+06	1035.91	2	0.173771	0.810933	1.63834		175.664	70.4073	185.162	178.706	68.5951	99.6925	55.6032	149.388
TGNNIDLGTAC(+119.00)GK	52.41	0.9594322-0.97797805	C11:Cysteinylation:1001.00	3.2	type 11, putative	87	60S	13	1381.6	Cysteinylation	91060	L8GX53	869	60.72	8.15	75	4.33462e+06	691.797	2	0.678479	0.982316	1.14763		99.7986	104.911	36.2844	98.3244	109.825	44.9243	70.6023	61.8193
IENIETDLATGINLC(+119.00)	52.09	1.0759208-1.0916717	C15:Cysteinylation:1001.00	2	carboxylase	45	gelation	15	1736.8	Cysteinylation	70830	L8H3N1	33	64.33	35.09	31	4.35299e+06	869.396	2	0.123378	0.791509	0.61873		64.9371	169.389	119.394	152.273	136.213	279.681	221.527	161.686
VNC(+119.00)PMLDPVFDETFV	51.3	1.121007-1.1386051	C3:Cysteinylation:1001.00	3.5	24C-methyltransferase	58	hypothetical	15	1843.78	Cysteinylation	237870	L8HB93	561	50.66	41.35	44	4.33531e+06	922.888	2	0.0131265	0.597256	1.99071		336.544	457.204	492.116	318.089	241.693	164.494	137.631	280.29
GAC(+119.00)DGGLDIPHSDT	50.94	0.9761236-0.9993027	C3:Cysteinylation:1001.00	1.9	protein	179	ribosomal	14	1475.57	Cysteinylation	208100	L8GRC7	162	59.83	14.42	166	4.33995e+06	738.787	2	0.315558	0.925386	0.293599		0	36.1816	104.356	114.787	61.5869	99.7895	104.882	90.491
GEDEQLIEAPC(+119.00)KK	50.87	1.0336007-1.0539901	C11:Cysteinylation:1001.00	1	dehydrogenase GroESlike domain containing protein	75	methylthioribulose1-phosphate	13	1577.71	Cysteinylation	131440	L8H9E4	545	63.53	8.58	63	4.33616e+06	789.85	2	0.501453	0.948649	0.438768		0	53.2748	93.4508	115.748	66.8205	102.284	28.2073	80.6499
C(+119.00)GYTGEDGFEISVPTSD	50.77	1.1015538-1.1148316	C1:Cysteinylation:1001.00	2.3	Stransferase domain containing protein	248	glycine	17	1894.72	Cysteinylation	290130	L8HBA2	670	60.16	31.31	232	4.368e+06	948.36	2	0.25848	0.925386	5.72206		0	28.2626	35.0641	66.9396	0	61.8797	0	0
C(+119.00)DGYILEGEELNFY	49.52	1.0966128-1.1228595	C1:Cysteinylation:1001.00	4.1	diphosphate kinase 1, putative	237	ribosomal	14	1782.71	Cysteinylation	218640	L8HJ08	111	55.37	38.08	224	4.33722e+06	892.355	2	0.414887	0.948645	0.6504		76.4488	84.7265	373.022	50.3898	177.333	293.013	110.801	118.175
LGGAINDSLEHVAC(+119.00)VK	49.11	0.8385148-0.85274583	C14:Cysteinylation:1001.00	1.4	factor 1-alpha, putative	126	nucleolar	16	1743.83	Cysteinylation	200430	L8GDR3	69	60.44	21.23	111	4.34183e+06	872.908	2	0.950097	1	0.907315		0	0	55.5572	0	0	0	0	81.9801
LEQLC(+119.00)GQTPVQSK	48.21	1.021242-1.0373081	C5:Cysteinylation:1001.00	0	protein	66	ribosomal	13	1548.73	Cysteinylation	369900	L8GZ94	396	62.58	8.98	54	4.34027e+06	775.359	2	0.355918	0.925386	2.66316		0	0	0	50.3021	0	0	0	0
SHEGTLYC(+47.98)PVHYAPAQVEV	48.14	1.1842881-1.2083584	C8:Cysteine oxidation to cysteic acid:1001.00	1	cytochrome b reductase, putative	65	LIM	19	2146.96	Cysteine oxidation to cysteic acid	96970	L8H5V6	663	59.37	29.89	47	4.33503e+06	1074.48	2	0.602246	0.967791	0.904993		90.3798	89.3262	67.2743	118.399	65.7826	115.247	121.876	103.755
LGC(+119.00)QPMQGIEEVNLY	47.94	1.0907452-1.125947	C3:Cysteinylation:1001.00	2.9	L inhibitor family protein	61	bicaudal	15	1811.79	Cysteinylation	325180	L8HE68	326	71.09	33.26	47	4.33692e+06	906.887	2	0.900064	1	1.03957		1074.82	1189.99	1346.85	1067.68	1055.69	2070.71	1387.14	519.334
AC(+119.00)PHETLINAEPVR	47.71	0.8304705-0.86233544	C2:Cysteinylation:1001.00	2.5	protein	74	ATP	14	1667.78	Cysteinylation	204500	L8H026	659	58.8	12.06	61	4.33838e+06	556.923	3	0.837314	1	1.08147		238.344	349.407	135.532	340.289	321.307	437.821	129.307	154.356
VLDVGC(+119.00)GVGGPAR	47.5	0.9699418-0.986941	C6:Cysteinylation:1001.00	4.5	aminopeptidase 3, putative	114	sterol	13	1317.62	Cysteinylation	369160	L8GKC5	419	62.26	13.62	102	4.3402e+06	659.821	2	0.355597	0.925386	0.714997		187.001	86.4753	130.467	281.509	223.23	346.835	244.837	119.883
GGIDIVLNEC(+119.00)SNR	47.38	1.0107362-1.0345275	C10:Cysteinylation:1001.00	1.7	protein L10, putative	33	HSP91	13	1507.68	Cysteinylation	271380	L8GTS5	44	62.13	21.97	21	4.33662e+06	754.849	2	0.126358	0.791509	0.579164		111.464	143.715	336.71	259.65	225.547	287.5	492.147	390.037
KCNVGIKC(+15.99)ATITPDEK	46.51	0.8307799-0.8474867	C8:Oxidation or Hydroxylation (C):0.00	0.5	family 3 protein	115	isocitrate	16	1734.86	Oxidation or Hydroxylation (C)	52800	L8GTE1	40	64.36	5.05	100	4.34399e+06	579.288	3	0.342653	0.925386	1.14664		80.2437	90.1521	77.4019	55.2646	66.5648	80.8204	59.8221	55.6217
C(+119.00)AGNDDAVTLK	46.48	0.89975977-0.91027385	C1:Cysteinylation:1001.00	0.6	protein S17, putative	91	proliferating	11	1224.51	Cysteinylation	143610	L8GYX4	738	55.41	6.36	81	4.35351e+06	613.26	2	0.968671	1	0.930153		0	97.062	0	49.5585	63.0982	101.843	0	0
CNVGIKC(+15.99)ATITPDEK	45.45	0.7961225-0.8153089	C7:Oxidation or Hydroxylation (C):10.92	2	family 3 protein	115	isocitrate	15	1606.77	Oxidation or Hydroxylation (C)	52800	L8GTE1	40	66.76	6.99	101	4.34399e+06	536.59	3	0.171751	0.810933	1.19539		1236.34	1621.25	1633.47	1744.58	1131.34	1363.89	1612.34	1124.39
RKVENELSGIC(+119.00)	45.28	0.9381015-0.9649962	C11:Cysteinylation:1001.00	4.1	domain containing protein	160	hypothetical	11	1365.64	Cysteinylation	23820	L8H373	15	53.27	8.36	150	4.33794e+06	683.811	2	0.423098	0.948645	1.45575		152.31	320.049	281.262	121.446	177.71	148.115	49.6818	283.519
GAC(+31.97)DGGLDIPHSDTR	45.04	0.9999207-1.0156802	C3:dihydroxylation C:1001.00	1.3	protein	180	ribosomal	15	1544.63	dihydroxylation C	208100	L8GRC7	162	51.42	14.04	166	4.33995e+06	773.312	2	0.1783	0.811266	0.132601		0	0	111.146	84.5473	67.3555	58.3087	86.6311	89.3347
C(+15.99)NVGIKCATITPDEK	44.96	0.7961225-0.8153089	C1:Oxidation or Hydroxylation (C):2.36	2.7	family 3 protein	115	isocitrate	15	1606.77	Oxidation or Hydroxylation (C)	52800	L8GTE1	40	63.93	6.99	101	4.34399e+06	536.588	3	0.0531511	0.690964	1.29028		1171.88	1621.25	1633.47	1807.35	1072.71	1277.31	1313.57	1124.39
VC(+119.00)YSPDFEK	44.85	0.8926468-0.92573434	C2:Cysteinylation:1001.00	1.9	putative	123	glutathione	9	1205.47	Cysteinylation	25690	L8HHR9	157	64.65	12.81	115	4.33406e+06	603.731	2	0.0122083	0.597256	0.238964		130.934	57.2501	41.0973	243.351	362.325	375.244	430.501	392.791
TC(+119.00)VELGDRNPIVS	44.74	0.9832322-1.0005388	C2:Cysteinylation:1001.00	4.2	Cterminal TIM barrel domain containing protein [Source:UniProtKB/TrEMBL;Acc:L8GRZ9]	483	phosphoribosylformylglycinamidine	13	1520.7	Cysteinylation	275720	L8H1Z5	23	53.64	18.72	471	4.33741e+06	761.345	2	0.752735	0.986637	0.664074		142.188	125.271	0	88.9414	24.6572	38.3044	110.988	77.7109
SLC(+119.00)DSWGWEEAR	44.73	1.0039381-1.0184611	C3:Cysteinylation:1001.00	1.8	zincbinding dehydrogenase, putative	240	hypothetical	12	1556.6	Cysteinylation	70350	L8H730	113	60.86	25.05	229	4.35296e+06	779.296	2	0.386325	0.933181	0.704759		79.4506	133.048	45.3862	53.4225	126.255	178.755	45.9592	100.163
AC(+119.00)IPGDVDN(+0.98)GEK	44.63	0.9303721-0.951704	C2:Cysteinylation:1001.00;N9:Deamidation (NQ):1001.00	3.7	protein S15, putative	23	cytochrome	12	1336.53	Cysteinylation; Deamidation (NQ)	174430	L8HKB3	520	57.86	7.58	12	4.35668e+06	669.263	2	0.601702	0.967791	0.838999		98.2249	100.233	188.816	70.3563	73.8576	97.702	206.3	177.309
IIDFPLPAEGC(+47.98)GLTSDLK	44.19	1.1500273-1.1750293	C11:Cysteine oxidation to cysteic acid:1001.00	1.7	protease regulatory subunit 6B family protein	69	pyridoxaldependent	18	1935.95	Cysteine oxidation to cysteic acid	184160	L8GGG6	301	59.03	40.4	52	4.34601e+06	968.961	2	0.14121	0.803132	0.116645		62.8513	100.218	0	0	67.8945	79.4894	92.4174	68.2169
C(-1.01)VSEGHPDKLC(-1.01)DQVSDAILDAC(+15.99)LANDPYSKVACETASK	43.71	0.95479536-0.9816869	C1:Half of a disulfide bridge:71.51;C11:Half of a disulfide bridge:82.54;C22:Oxidation or Hydroxylation (C):0.00	0.4	0	50	ATP:L-methionine	38	4008.78	Half of a disulfide bridge; Half of a disulfide bridge; Oxidation or Hydroxylation (C)	382880	L8GI71	13	72.75	26.8	13	4.3388e+06	802.756	5	0.106115	0.791509	0.421968		733.289	297.867	1076.29	226.752	525.935	1578.1	1216.46	1665.31
VLDALFPC(+119.00)V	43.71	0.8539832-0.8716152	C8:Cysteinylation:1001.00	1	protein	208	VATPase	9	1094.51	Cysteinylation	321030	L8HH66	26	61.33	38.33	200	4.3366e+06	548.256	2	0.202473	0.831755	0.196655		0	91.7248	131.935	39.1925	73.2101	159.412	151.592	179.252
AC(+119.00)TGPAFDHFVDR	43.11	0.7772429-0.78745675	C2:Cysteinylation:1001.00	4.8	actin, putative	98	hypothetical	13	1553.64	Cysteinylation	68990	L8GPR1	1735	50.25	17.06	86	4.35284e+06	518.878	3	0.924614	1	0.880333		0	0	0	29.6583	0	0	0	49.3808
GNDEGLELC(+119.00)K	43.02	0.8682127-0.8929561	C9:Cysteinylation:1001.00	1.7	alcohol dehydrogenase family protein	228	Enolase,	10	1195.48	Cysteinylation	97820	L8GRZ9	27	64.58	9.37	219	4.33511e+06	598.743	2	0.657735	0.982316	1.25397		381.298	291.39	154.999	377.69	63.963	248.782	425.455	388.56
C(+119.00)IDILDLYK	42.65	0.89635795-0.9303721	C1:Cysteinylation:1001.00	3.6	domain containing protein	399	GDPassociated	9	1213.57	Cysteinylation	53400	L8GXB4	172	69.37	33.27	391	4.34402e+06	607.787	2	0.934048	1	1.05203		886.99	538.071	654.781	1341.28	1044.49	1914.04	1118.59	153.014
C(+119.00)FEVPTGWK	42.46	0.8821314-0.9074908	C1:Cysteinylation:1001.00	2.9	product	360	Phosphoglucomutase,	9	1184.5	Cysteinylation	141950	L8GV41	90	51.52	24.52	352	4.34959e+06	593.247	2	0.68602	0.982316	1.21523		73.1406	128.285	171.979	253.795	155.206	46.8514	93.4577	276.319
VGDYGTSPDIYYSFPVVC(+47.98)A	41.96	1.189226-1.2132953	C18:Cysteine oxidation to cysteic acid:1001.00	3.6	M16 inactive domain containing protein	359	malate	19	2099.9	Cysteine oxidation to cysteic acid	296910	L8HFT9	39	50.95	37.28	341	4.36833e+06	1050.93	2	0.447372	0.948645	0.332723		0	166.585	260.159	193.972	83.6147	257.301	204.667	155.779
SQPLADIDEFC(+119.00)GK	41.82	1.0369991-1.0518277	C11:Cysteinylation:1001.00	0.8	epimerase/dehydratase family protein	179	phosphoenolpyruvate	13	1540.65	Cysteinylation	100080	L8GDE8	145	63.58	23.45	167	4.33521e+06	771.327	2	0.914192	1	1.21921		0	0	97.2004	85.568	0	0	57.5185	65.4425
IPAEFHDC(+119.00)GNQK	41.8	0.75309813-0.76455194	C8:Cysteinylation:1001.00	0	binding domain containing protein	87	hypothetical	12	1476.61	Cysteinylation	89170	L8HAW5	1067	67.64	5.35	76	4.33868e+06	739.293	2	0.606199	0.967791	0.38801		0	0	93.5089	122.702	0	60.49	88.9824	94.0478
GDLC(+119.00)IDIGR	41.72	0.8369678-0.8576954	C4:Cysteinylation:1001.00	2.7	putative	196	nucleoside	9	1079.47	Cysteinylation	46530	L8GQE5	144	68.61	20.13	188	4.34777e+06	540.737	2	0.717815	0.986637	0.81449		71.1601	452.341	348.977	629.41	283.845	616.948	204.653	448.272
FC(+119.00)DVATGLNDTADNL	41.37	1.0549167-1.0719056	C2:Cysteinylation:1001.00	3.2	protein S13p/S18e, putative	252	Inositol3-phosphate	15	1686.69	Cysteinylation	34540	L8GW32	143	54.36	28.93	238	4.34973e+06	844.332	2	1	1	1		0	0	0	0	0	0	0	0
TVSPDGSLC(+119.00)ASGGK	41.22	0.9513949-0.9764326	C9:Cysteinylation:1001.00	2.1	dehydrogenase	213	guanine	14	1396.6	Cysteinylation	364310	L8H4P8	48	59.8	6.01	200	4.33592e+06	699.297	2	0.305553	0.925386	0.296191		0	40.4448	128.81	29.8626	90.6361	54.7085	32.3219	126.124
TIC(+119.00)EIILPK	40.78	0.89543015-0.9133661	C3:Cysteinylation:1001.00	5.3	protein	131	singlestrand	9	1147.6	Cysteinylation	184100	L8HBV6	1750	52.34	23.74	123	4.34601e+06	574.793	2	0.991653	1	1.01919		0	129.836	114.117	170.335	0	87.9866	133.388	199.296
EFTDNLC(+119.00)GGAADGEVAK	40.59	1.0984657-1.1194631	C7:Cysteinylation:1001.00	1.8	dehydrogenase	259	dihydrolipoyl	17	1814.75	Cysteinylation	152960	L8HET6	49	62.23	14.94	243	4.35363e+06	908.386	2	0.599282	0.967791	0.813433		111.019	37.4266	54.0054	108.776	111.914	133.445	41.43	90.1068
QAHFCALAANC(+15.99)TEPAYIK	40.58	0.88275-0.9099646	C11:Oxidation or Hydroxylation (C):16.36	1.1	protein L23, putative	80	ribosomal	18	1965.91	Oxidation or Hydroxylation (C)	164710	L8H0P3	431	65.46	17.09	63	4.3376e+06	656.304	3	0.0427604	0.690964	0.670532		955.95	838.824	1370.15	1466.22	1947.2	1510.05	1438.94	1883.43
NC(+119.00)DPEGPLML	40.12	0.88336855-0.90563536	C2:Cysteinylation:1001.00	2.7	synthase	378	eukaryotic	10	1206.47	Cysteinylation	58740	L8GT20	8	63.75	31.44	369	4.33922e+06	604.231	2	0.473035	0.948645	1.62001		347.017	162.308	237.671	150.238	365.405	191.344	181.229	23.0439
C(+119.00)VIIDVLDQNR	40.05	0.9751963-0.9977575	C1:Cysteinylation:1001.00	1.2	family protein	44	ribosomal	11	1405.67	Cysteinylation	71270	L8H418	747	62.77	28.01	34	4.35303e+06	703.834	2	0.882603	1	1.0827		215.811	331.159	321.619	172.17	342.504	426.438	53.5115	368.483
N(+0.98)M(+15.99)LGPGM(+15.99)DVPAPDMGTGPR	40.03	1.1244032-1.1355178	N1:Deamidation (NQ):1000.00;M2:Oxidation (M):69.26;M7:Oxidation (M):71.72	0	domain containing protein	156	Glutamate/Leucine/Phenylalanine/Valine	19	1944.84	Deamidation (NQ); Oxidation (M); Oxidation (M)	144200	L8HFB5	217	59.97	19.99	138	4.35356e+06	973.413	2	0.998576	1	0.997399		0	0	0	52.1521	0	0	0	52.6983
SQPLADIDEFC(+15.99)GKIQACK	39.53	0.873471-0.89604867	C11:Oxidation or Hydroxylation (C):4.12	2.8	epimerase/dehydratase family protein	184	phosphoenolpyruvate	18	1980.93	Oxidation or Hydroxylation (C)	100080	L8GDE8	145	68.25	20.11	167	4.33521e+06	991.453	2	0.752661	0.986637	1.13272		1948.71	1966.84	2376.7	612.876	715.612	1714.9	1534.53	1800.88
SVVGC(+119.00)HSLEDLVK	39.04	1.0132083-1.0252587	C5:Cysteinylation:1001.00	7.8	domain containing protein	56	phosphogluconate	13	1503.71	Cysteinylation	149990	L8GP85	72	28.55	20.73	44	4.35159e+06	752.851	2	1	1	1		0	0	0	0	0	0	0	0
C(-1.01)VSEGHPDKLC(-1.01)DQVSDAILDACLANDPYSKVAC(+15.99)ETASK	38.6	0.95479536-0.9816869	C1:Half of a disulfide bridge:62.39;C11:Half of a disulfide bridge:81.22;C33:Oxidation or Hydroxylation (C):0.00	2.2	0	50	ATP:L-methionine	38	4008.78	Half of a disulfide bridge; Half of a disulfide bridge; Oxidation or Hydroxylation (C)	382880	L8GI71	13	71.37	26.81	13	4.3388e+06	802.757	5	0.798661	0.986637	1.11761		733.289	411.019	1076.29	576.846	525.935	1578.1	271.57	532.134
GYSIPEC(+119.00)QAK	38.44	0.89975977-0.9105831	C7:Cysteinylation:1001.00	0.1	hydratase, mitochondrial, putative	128	citrate	10	1213.51	Cysteinylation	53890	L8HAH1	16	67.22	8.33	119	4.34405e+06	607.748	2	0.974306	1	0.940838		0	103.601	219.883	168.872	105.195	0	236.666	197.206
KIC(+119.00)DEVAAIPSK	38.37	0.98910433-1.0085732	C3:Cysteinylation:1001.00	1.9	aminotransferase, putative	44	ribosomal	12	1391.68	Cysteinylation	350820	L8HA34	245	48.88	10.36	33	4.3399e+06	696.84	2	0.285372	0.925386	0.808884		152.966	188.125	208.278	152.006	161.39	184.718	341.183	209.232
GILPIC(+47.98)LDTPTNR	38.25	0.9764326-1.0061011	C6:Cysteine oxidation to cysteic acid:1001.00	1.1	gyrase/topoisomerase IV, A subunit	165	dihydropteridine	13	1459.73	Cysteine oxidation to cysteic acid	327230	L8GSH9	1038	64.04	37.92	153	4.34004e+06	730.864	2	0.605264	0.967791	0.930911		58.9002	97.1541	83.5736	83.7179	85.9756	68.762	98.0432	91.9794
DC(+119.00)AFPLLHGV	37.86	0.87408966-0.89573944	C2:Cysteinylation:1001.00	6.6	M16 inactive domain containing protein	174	malate	10	1189.53	Cysteinylation	296910	L8HFT9	39	48.11	33.56	165	4.36833e+06	595.765	2	0.692256	0.982316	0.791338		130.295	33.4079	252.976	110.722	160.269	323.605	111.266	53.8784
YETLC(+119.00)DLYNDINIT	37.86	1.0675814-1.0888923	C5:Cysteinylation:1001.00	2.4	M16 family protein	279	Eukaryotic	14	1807.76	Cysteinylation	87670	L8H7J0	80	52.76	38.16	266	4.3386e+06	904.877	2	0.205654	0.831755	0.12679		0	0	0	58.8163	0	75.7895	75.899	39.5648
SQPLADIDEFCGKIQAC(+15.99)K	37.83	0.873471-0.89604867	C17:Oxidation or Hydroxylation (C):0.00	2	epimerase/dehydratase family protein	184	phosphoenolpyruvate	18	1980.93	Oxidation or Hydroxylation (C)	100080	L8GDE8	145	76.25	20.13	167	4.33521e+06	991.448	2	0.413855	0.948645	1.30974		1029.23	1966.84	2004.6	612.876	715.612	1099.57	894.416	1200.88
QAHFC(+15.99)ALAANCTEPAYIK	37.33	0.88089424-0.9037799	C5:Oxidation or Hydroxylation (C):9.27	1	protein L23, putative	80	ribosomal	18	1965.91	Oxidation or Hydroxylation (C)	164710	L8H0P3	431	67.01	17.08	63	4.3376e+06	656.3	3	0.0202874	0.615383	0.704832		1138.13	1169.34	1201.58	938.874	1795.37	1850.36	1506.27	1215.72
KC(+31.97)GKN(+0.98)AYPLESLK	37.27	0.7982888-0.8211881	C2:dihydroxylation C:1001.00;N5:Deamidation (NQ):1001.00	2.9	synthase	20	LIM	13	1482.72	dihydroxylation C; Deamidation (NQ)	269350	L8GNN8	32	58.62	13.63	8	4.3416e+06	495.236	3	0.0650204	0.739607	0.693293		246.545	430.838	374.177	287.491	504.62	608.865	419.761	383.491
STTTGHLIYRC(+119.00)	37.26	0.9350098-0.9702509	C11:Cysteinylation:1001.00	4.4	protein L35Ae, putative	31	translation	11	1369.61	Cysteinylation	38130	L8GIV4	365	52.37	6.9	21	4.33564e+06	685.812	2	0.623307	0.978713	0.80806		111.274	114.978	70.3222	315.916	199.08	190.353	73.9849	237.775
LGC(+119.00)QPMQGIEEVNL	36.95	1.0499742-1.0753031	C3:Cysteinylation:1001.00	3.3	L inhibitor family protein	60	bicaudal	14	1648.73	Cysteinylation	325180	L8HE68	326	68.63	31.95	47	4.33692e+06	825.364	2	0.000663152	0.120694	0.381349		293.449	403.559	284.377	318.073	862.773	1190.11	660.316	747.028
VC(+119.00)VVGNPANTN	36.61	0.8706872-0.89233756	C2:Cysteinylation:1001.00	3.8	protein	179	malate	11	1205.52	Cysteinylation	25570	L8HIY2	983	63.48	9.87	169	4.33812e+06	603.758	2	0.484747	0.948645	1.39103		383.381	479.836	414.085	284.969	85.1848	561.953	484.696	249.881
VGDPIC(+119.00)MGPF	36.44	0.8558393-0.87192446	C6:Cysteinylation:1001.00	2.6	protein	134	Gar1	10	1153.46	Cysteinylation	150030	L8GGA8	1115	63.19	34.39	125	4.35159e+06	577.731	2	0.0500918	0.690964	0.54068		65.3669	79.302	49.6422	126.249	141.33	90.8189	154.664	191.497
TN(+0.98)SLLEGVSQPLADIDEFC(+47.98)GK	36.26	1.2281052-1.2450728	N2:Deamidation (NQ):0.00;C19:Cysteine oxidation to cysteic acid:1000.00	0	epimerase/dehydratase family protein	179	phosphoenolpyruvate	21	2284.04	Deamidation (NQ); Cysteine oxidation to cysteic acid	100080	L8GDE8	145	59.65	39.26	159	4.33521e+06	1143.03	2	0.123005	0.791509	0.103509		84.1682	73.5454	0	0	95.2123	68.6082	77.3166	106.771
KIWC(+119.00)FGPE	36.19	0.8329457-0.8595514	C4:Cysteinylation:1001.00	2.8	synthase	637	eukaryotic	8	1097.47	Cysteinylation	58740	L8GT20	8	61.71	26.5	630	4.33922e+06	549.734	2	0.769998	0.986637	1.12572		150.346	258.801	294.27	411.01	336.859	284.814	88.3213	345.832
TAEELNC(+15.99)AFIECSAK	36.08	1.0675814-1.0907452	C7:Oxidation or Hydroxylation (C):0.00	0	aminopeptidase, type I, putative	151	Rasrelated	15	1643.72	Oxidation or Hydroxylation (C)	355850	L8HHY1	1382	64.19	13.49	137	4.34536e+06	822.848	2	0.910613	1	1.1965		0	84.7769	94.1855	77.3563	0	81.9107	65.8851	55.8438
C(+119.00)EYEDALFLL	35.76	0.9612869-0.9801415	C1:Cysteinylation:1001.00	1	Acidic ribosomal protein	250	chaperonin	10	1333.56	Cysteinylation	277960	L8GUV2	9	63.78	42.04	241	4.34461e+06	667.772	2	0.0244133	0.634745	0.0478601		0	0	0	0	47.7292	74.5422	53.5695	0
SAPASRAASLVSGAQC(+15.99)YATK	35.17	1.174412-1.1966324	C16:Oxidation or Hydroxylation (C):1001.00	2.9	dependent glutamate dehydrogenase	30	AMPbinding	20	1953.96	Oxidation or Hydroxylation (C)	39660	L8H2D5	364	69.7	17.95	11	4.34333e+06	977.962	2	0.0642014	0.739607	0.537324		258.772	631.232	699.065	464.579	567.061	1111.06	1116.98	904.326
DC(+47.98)AFPLLHGVTAS	35.14	0.93408227-0.96808726	C2:Cysteine oxidation to cysteic acid:1001.00	6.4	M16 inactive domain containing protein	177	malate	13	1377.62	Cysteine oxidation to cysteic acid	296910	L8HFT9	39	48.5	39.35	165	4.36833e+06	689.814	2	0.382887	0.933181	1.58254		145.48	283.482	232.873	46.1632	141.016	151.195	59.1114	56.0849
KVENELSGIC(+305.07)K	35.05	0.77352864-0.78590924	C10:Glutathione disulfide:1001.00	1.8	domain containing protein	161	hypothetical	11	1523.7	Glutathione disulfide	23820	L8H373	15	61.15	9.87	151	4.33794e+06	508.897	3	0.473244	0.948645	3.61544		152.918	64.57	0	0	57.7892	0	0	0
QNC(+119.00)TVNYPIVADPDR	35.05	1.1117438-1.1265645	C3:Cysteinylation:1001.00	5.2	synthase alpha chain, putative	106	peroxidase	15	1822.8	Cysteinylation	283560	L8H083	466	53	18.55	92	4.34489e+06	912.401	2	1	1	1		0	0	0	0	0	0	0	0
TTTPEVTDLIC(+119.00)K	34.95	0.98725003-1.0023929	C11:Cysteinylation:1001.00	2.7	protein S5, putative	39	ribosomal	12	1438.67	Cysteinylation	48210	L8HHU3	442	55.3	22.75	28	4.33304e+06	720.322	2	0.353196	0.925386	0.258524		0	219.522	231.89	107.758	93.2203	135.034	408.754	238.665
KVENELSGIC(+119.00)	34.35	0.88831705-0.9158398	C10:Cysteinylation:1001.00	6.3	domain containing protein	160	hypothetical	10	1209.54	Cysteinylation	23820	L8H373	15	74.67	12.17	151	4.33794e+06	605.768	2	0.762387	0.986637	0.625592		183.766	21775	25414.8	25658.8	23047.5	28766.8	27888.4	921.385
VC(+119.00)ENIPIVLVGN	34.34	0.9532497-0.97766894	C2:Cysteinylation:1001.00	4.2	protein subunit beta, putative	119	ran,	12	1387.68	Cysteinylation	333210	L8GF16	363	64.06	34.14	108	4.35502e+06	694.84	2	0.218239	0.845097	0.554428		201.745	158.273	98.8928	425.998	410.553	613.545	147.654	382.77
TNSLLEGVSQPLADIDEFC(+31.97)GKIQAC(-1.01)	34.32	1.0660369-1.0873481	C19:dihydroxylation C:4.12;C25:Half of a disulfide bridge:4.12	1.6	epimerase/dehydratase family protein	183	phosphoenolpyruvate	25	2681.23	dihydroxylation C; Half of a disulfide bridge	100080	L8GDE8	145	70.75	32.03	159	4.33521e+06	894.754	3	0.581962	0.967791	1.49735		81.1232	155.443	165.211	1489.03	72.3102	203.835	157.743	265.425
EC(-1.01)VSEGHPDKLC(-1.01)DQVSDAILDAC(+15.99)LANDPYSKVACETASK	33.95	0.9551045-0.98230505	C2:Half of a disulfide bridge:54.23;C12:Half of a disulfide bridge:65.57;C23:Oxidation or Hydroxylation (C):3.11	3.9	0	50	ATP:L-methionine	39	4137.83	Half of a disulfide bridge; Half of a disulfide bridge; Oxidation or Hydroxylation (C)	382880	L8GI71	13	68.96	27	12	4.3388e+06	828.562	5	0.350712	0.925386	1.70295		323.957	3257.92	1113.91	1948.62	899.236	640.74	465.316	1016.01
VC(+119.00)VVGNPANTNAL	33.84	0.9591231-0.9887953	C2:Cysteinylation:1001.00	4	protein	181	malate	13	1389.64	Cysteinylation	25570	L8HIY2	983	54.36	21.06	169	4.33812e+06	695.813	2	0.792706	0.986637	1.14852		144.741	231.493	146.674	426.704	588.917	174.158	165.105	71.1692
QADLSPLQ(+0.98)NC(+15.99)LISIVSK	33.75	1.1429272-1.1679305	Q8:Deamidation (NQ):20.00;C10:Oxidation or Hydroxylation (C):1000.00	2.5	dependent oxidoreductase domain containing protein	1211	HEAT	17	1844.96	Deamidation (NQ); Oxidation or Hydroxylation (C)	253480	L8GEA4	2263	68.87	31.35	1195	4.36762e+06	923.459	2	0.158548	0.810933	0.787009		830.327	523.105	819.975	1011.02	952.301	1132.26	985.782	883.039
KENEWC(+119.00)MDL	33.55	0.9059446-0.9204779	C6:Cysteinylation:1001.00	7.8	ligase	159	Sphase	9	1285.48	Cysteinylation	300880	L8GW23	155	46.67	25.54	151	4.35337e+06	643.732	2	0.684937	0.982316	1.29842		163.741	82.559	304.25	43.7449	338.947	63.2176	56.0447	52.713
VNC(+119.00)PM(+15.99)LDPVFDETFV	33.48	1.1191543-1.1395313	C3:Cysteinylation:1001.00;M5:Oxidation (M):1001.00	0.6	24C-methyltransferase	58	hypothetical	15	1859.78	Cysteinylation; Oxidation (M)	237870	L8HB93	561	59.97	38.51	44	4.33531e+06	930.879	2	0.648071	0.982316	0.860827		68.7565	140.76	159.462	211.718	88.4818	191.845	159.704	219.495
AC(+31.97)IPGDVDNGEK	33.23	0.88955414-0.92326075	C2:dihydroxylation C:1001.00	2.8	protein S15, putative	23	cytochrome	12	1248.51	dihydroxylation C	174430	L8HKB3	520	58.32	10.43	12	4.35668e+06	625.258	2	0.86719	1	1.06997		123.591	204.708	432.791	256.044	121.013	142.469	336.307	368.931
C(+119.00)NGVLEGIR	33.03	0.84346485-0.8700686	C1:Cysteinylation:1001.00	0.6	synthase complex protein	708	Myosin2	9	1078.49	Cysteinylation	69690	L8HMU1	3	68.67	13.98	700	4.35291e+06	540.243	2	0.302475	0.925386	1.34448		345.176	454.762	398.404	414.583	334.538	427.73	394.483	140.574
TVTVSPDGSLC(+119.00)ASGGK	33.02	1.0246408-1.04256	C11:Cysteinylation:1001.00	1.6	dehydrogenase	213	guanine	16	1596.71	Cysteinylation	364310	L8H4P8	48	51.98	11.92	198	4.33592e+06	799.358	2	0.153209	0.810933	0.140581		0	0	55.2535	65.7443	71.4197	30.939	70.6265	59.597
GVLC(+119.00)EENMR	32.85	0.89543015-0.91645825	C4:Cysteinylation:1001.00	2.9	synthase	680	eukaryotic	9	1168.47	Cysteinylation	58740	L8GT20	8	59.56	9.22	672	4.33922e+06	585.234	2	0.505599	0.948649	1.25974		240.033	271.067	180.845	300.061	79.0379	320.101	229.472	241.483
VNC(+119.00)PM(+15.99)LDPVFDETFVLDVNDPATDKVTVT	32.55	1.1188456-1.142001	C3:Cysteinylation:1001.00;M5:Oxidation (M):1001.00	0	24C-methyltransferase	72	hypothetical	29	3328.52	Cysteinylation; Oxidation (M)	237870	L8HB93	561	62.06	39.64	44	4.33531e+06	1110.49	3	0.861767	1	0.759848		81.18	45.4334	52.6073	0	0	114.626	80.6478	62.9633
DGC(+119.00)LNFIEENDEVLVA	32.49	1.134283-1.1583618	C3:Cysteinylation:1001.00	3.9	reductaselike, FMN-binding, putative	101	ribosomal	16	1897.81	Cysteinylation	200090	L8H109	1158	63.72	37.72	86	4.3418e+06	949.895	2	0.899846	1	1.05216		144.479	499.127	800.116	254.082	355.349	358.516	375.202	250.255
KVENELSGIC(+47.98)KDIL	31.92	1.0576969-1.0808625	C10:Cysteine oxidation to cysteic acid:1001.00	4.2	domain containing protein	164	hypothetical	14	1607.81	Cysteine oxidation to cysteic acid	23820	L8H373	15	58.46	28.75	151	4.33794e+06	804.903	2	0.12583	0.791509	0.0780003		0	0	124.192	165.322	177.61	144.423	144.438	149.711
SVLNDC(+15.99)LKSICNAEK	31.73	0.81561834-0.8329457	C6:Oxidation or Hydroxylation (C):5.79	2.8	putative	19	ribosomal	15	1651.79	Oxidation or Hydroxylation (C)	219070	L8GYZ0	262	54.58	12.34	5	4.33724e+06	826.892	2	0.597567	0.967791	0.612725		143.741	133.12	137.766	2877.23	162.359	1045.11	337.168	940.571
ISVLNDC(+15.99)LKSICNAEK	31.52	0.850271-0.86697537	C7:Oxidation or Hydroxylation (C):7.38	2.4	putative	19	ribosomal	16	1764.88	Oxidation or Hydroxylation (C)	219070	L8GYZ0	262	47.57	16.29	4	4.33724e+06	883.44	2	0.0412807	0.690964	0.0353326		0	64.4854	108.454	0	354.702	200.046	319.692	197.824
TGGIPRAIC(+15.99)GGGR	31.27	0.8972857-0.9173859	C9:Oxidation or Hydroxylation (C):1001.00	1.2	binding motif containing protein	338	histidine-tRNA	13	1229.63	Oxidation or Hydroxylation (C)	76860	L8H0A5	278	81.21	20.38	326	4.33585e+06	615.811	2	0.931615	1	0.995165		4977.45	4067.21	4876.47	5025.2	4640.65	4642.05	4650.29	5049.11
VLDALFPC(+119.00)VLGG	31.21	0.9368648-0.97890526	C8:Cysteinylation:1001.00	6.9	protein	211	VATPase	12	1321.64	Cysteinylation	321030	L8HH66	26	56.2	39.34	200	4.3366e+06	661.819	2	0.480705	0.948645	1.57329		560.127	146.766	754.009	84.0122	94.3641	115.396	327.417	238.391
IWC(+119.00)FGPE	31.1	0.8026214-0.8153089	C3:Cysteinylation:1001.00	1.1	synthase	637	eukaryotic	7	969.372	Cysteinylation	58740	L8GT20	8	62.9	31.21	631	4.33922e+06	485.685	2	0.394139	0.933181	0.347206		0	56.1586	170.327	74.3096	61.805	96.5768	100.7	81.371
C(+119.00)HDSVIQI	30.87	0.81314284-0.8301611	C1:Cysteinylation:1001.00	2.9	protein S8e, putative	372	adenylyl	8	1032.44	Cysteinylation	288920	L8HMG4	78	50.88	18.16	365	4.36793e+06	517.217	2	0.503812	0.948649	0.401871		0	122.029	144.323	221.247	101.939	141.144	70.4696	147.342
C(+119.00)EQ(+0.98)ITEALQR	30.52	0.93253636-0.9486127	C1:Cysteinylation:1000.00;Q3:Deamidation (NQ):53.79	0.8	Acidic ribosomal protein	382	chaperonin	10	1309.56	Cysteinylation; Deamidation (NQ)	277960	L8GUV2	9	51.51	12.93	373	4.34461e+06	655.783	2	0.992845	1	1.0165		0	101.917	178.647	151.789	103.642	167.745	0	148.89
YNGILDC(+47.98)FVQ(+0.98)VLK	30.52	1.0536811-1.0805537	C7:Cysteine oxidation to cysteic acid:1000.00;Q10:Deamidation (NQ):38.35	1.8	synthase	655	Calciumbinding	13	1559.75	Cysteine oxidation to cysteic acid; Deamidation (NQ)	69310	L8H1J4	472	72.55	29.46	643	4.35288e+06	780.87	2	0.189513	0.821222	2.13445		1058.05	1886.56	2360.86	1700.99	656.787	226.199	2199.3	1181.95
GC(+119.00)IDFPGQL	30.44	0.8338739-0.8536739	C2:Cysteinylation:1001.00	0.7	superfamily protein	68	hypothetical	9	1067.44	Cysteinylation	173350	L8GMC3	1323	62.99	31.07	60	4.35661e+06	534.72	2	0.525075	0.955636	0.805316		63.0796	50.6782	166.721	120.833	72.3382	153.648	129.088	106.719
SPSLIICLDSGC(+15.99)GNYEQL	29.43	1.1463228-1.170091	C12:Oxidation or Hydroxylation (C):9.30	5	protein	205	peptidase	18	1926.87	Oxidation or Hydroxylation (C)	119270	L8H0T8	319	62.03	38.68	188	4.35808e+06	964.425	2	0.722553	0.986637	1.23378		131.552	205.54	246.074	89.0756	31.4066	264.739	288.698	106.557
VC(+119.00)AFDIETTK	29.39	0.8821314-0.9124384	C2:Cysteinylation:1001.00	3.2	domain containing protein	201	polymerase	10	1244.54	Cysteinylation	288370	L8GY46	2194	60.99	22.58	192	4.36787e+06	623.258	2	0.561798	0.967791	1.16909		175.825	154.607	108.558	275.321	118.402	100.802	178.477	204.176
FKSC(+31.97)LQ(+0.98)LLLK	29.34	0.9074908-0.93408227	C4:dihydroxylation C:1001.00;Q6:Deamidation (NQ):1001.00	1.9	chain release factor eRF/aRF, subunit 1, putative	875	hypothetical	10	1224.66	dihydroxylation C; Deamidation (NQ)	178290	L8HJ62	978	78.29	31.15	866	4.33819e+06	613.317	2	0.974394	1	1.00711		2868.59	1746.29	2189.1	1725.56	2958.23	1516.57	2640.32	1552.85
YGVDVGSC(+31.97)EISR	29.31	0.9204779-0.9467578	C8:dihydroxylation C:1001.00	3.9	kinase	333	coronin3,	12	1315.55	dihydroxylation C	53240	L8GFZ9	45	40.43	18.24	322	4.344e+06	658.786	2	0.171246	0.810933	0.580674		71.1093	27.6651	118.027	121.388	107.103	135.521	135.721	125.844
KC(+15.99)NVGIKCATITPDEK	29.29	0.8382054-0.8598608	C2:Oxidation or Hydroxylation (C):13.13	2.7	family 3 protein	115	isocitrate	16	1734.86	Oxidation or Hydroxylation (C)	52800	L8GTE1	40	49.91	5.05	100	4.34399e+06	579.284	3	0.567524	0.967791	0.512624		0	90.1521	77.4019	80.1744	51.6102	58.9477	45.6188	58.3741
AC(+47.98)IPGDVDNGEK	28.72	0.91707665-0.93346393	C2:Cysteine oxidation to cysteic acid:1001.00	0.4	protein S15, putative	23	cytochrome	12	1264.52	Cysteine oxidation to cysteic acid	174430	L8HKB3	520	56.2	5.46	12	4.35668e+06	633.261	2	0.99632	1	1.00726		0	45.8068	78.7311	88.2707	0	98.0959	60.6448	51.9856
NC(+119.00)DPEGPLM	28.63	0.8422274-0.8542926	C2:Cysteinylation:1001.00	1.5	synthase	377	eukaryotic	9	1093.39	Cysteinylation	58740	L8GT20	8	59.86	18.37	369	4.33922e+06	547.695	2	0.134008	0.791509	8.28557		0	0	65.77	71.6576	0	0	0	0
VNC(+119.00)PMLDPVFDETFVLDVNDPATDKVTVT	28.46	1.1176106-1.1392225	C3:Cysteinylation:1001.00	0	24C-methyltransferase	72	hypothetical	29	3312.52	Cysteinylation	237870	L8HB93	561	65.77	41.6	44	4.33531e+06	1105.17	3	0.0926514	0.791509	0.0871075		0	0	80.488	55.2373	74.4827	100.927	129.596	79.2658
C(+119.00)EYEDALFL	28.36	0.8966672-0.9210963	C1:Cysteinylation:1001.00	2.5	Acidic ribosomal protein	249	chaperonin	9	1220.47	Cysteinylation	277960	L8GUV2	9	67.47	36.32	241	4.34461e+06	611.237	2	0.743662	0.986637	0.826255		93.7922	212.386	319.211	354.706	219.348	884.575	91.0129	274.04
LVC(+119.00)FPYLGGEPSV	28.36	1.003629-1.0373081	C3:Cysteinylation:1001.00	1.9	synthetase and ligase	3319	AMP-dependent	13	1498.68	Cysteinylation	293900	L8HIJ4	5	63.84	38	3307	4.36817e+06	750.337	2	0.803427	0.986637	0.930514		94.2462	158.657	309.031	165.367	149.34	135.811	220.847	227.551
ISVLNDCLKSIC(+15.99)NAEK	28.21	0.8450118-0.86202615	C12:Oxidation or Hydroxylation (C):0.00	0	putative	19	ribosomal	16	1764.88	Oxidation or Hydroxylation (C)	219070	L8GYZ0	262	65.22	16.25	4	4.33724e+06	589.293	3	0.0892215	0.791509	0.103405		92.5874	85.6918	70.9061	0	421.892	226.486	291.38	176.73
QAHFC(+15.99)ALAANCTEPAYI	28.12	0.8199504-0.8474867	C5:Oxidation or Hydroxylation (C):6.67	2.2	protein L23, putative	79	ribosomal	17	1837.81	Oxidation or Hydroxylation (C)	164710	L8H0P3	431	58.26	25.26	63	4.3376e+06	919.899	2	0.112792	0.791509	0.650752		293.25	495.961	807.755	697.917	705.174	834.988	855.841	907.274
VNDC(+119.00)VMSEPVEFWK	28.09	1.0898187-1.1108176	C4:Cysteinylation:1001.00	3.7	protein DnaK, putative	111	clathrin	14	1800.75	Cysteinylation	58850	L8H0U7	20	61.88	31.13	98	4.33923e+06	901.375	2	0.466672	0.948645	1.34726		81.6042	60.9838	132.641	272.627	49.0146	84.9283	114.557	114.544
C(+119.00)VRPPIIWGDLS	27.8	0.97890526-1.0082642	C1:Cysteinylation:1001.00	4.9	porin protein	604	cobalaminindependent	12	1473.71	Cysteinylation	105930	L8GPY9	24	43.79	33.12	593	4.33629e+06	737.846	2	0.0823164	0.791509	0.494031		173.276	157.278	303.341	61.6943	303.227	349.246	326.271	247.792
SC(+119.00)SDLFVVQ	27.66	0.83603966-0.86233544	C2:Cysteinylation:1001.00	3.4	dehydrogenase	410	UDPglucose	9	1115.46	Cysteinylation	376800	L8H358	79	61.81	27.67	402	4.35373e+06	558.731	2	0.394807	0.933181	0.693524		387.327	143.232	144.513	114.829	147.682	359.299	158.123	474.299
KVEN(+0.98)ELSGIC(+119.00)K	27.61	0.9449029-0.96221423	N4:Deamidation (NQ):1001.00;C10:Cysteinylation:1001.00	3.6	domain containing protein	161	hypothetical	11	1338.62	Deamidation (NQ); Cysteinylation	23820	L8H373	15	64.46	7.16	151	4.33794e+06	670.313	2	0.42876	0.948645	0.234522		0	45.6333	0	93.4713	59.9914	131.595	0	178.606
QAHFCALAANC(+15.99)TEPAYI	27.55	0.8140712-0.83882415	C11:Oxidation or Hydroxylation (C):0.00	1.8	protein L23, putative	79	ribosomal	17	1837.81	Oxidation or Hydroxylation (C)	164710	L8H0P3	431	52.99	25.27	63	4.3376e+06	919.894	2	0.0436281	0.690964	0.678331		310.634	284.928	434.883	414.903	430.891	468.726	522.72	714.466
VVVTEVDPIC(+119.00)ALQAC(+119.00)	27.3	1.1200807-1.1441619	C10:Cysteinylation:1001.00;C15:Cysteinylation:1001.00	3.8	subunit A, putative	299	Sadenosyl-L-homocysteine	15	1796.78	Cysteinylation; Cysteinylation	171100	L8H6B5	21	54.27	39.35	285	4.35645e+06	899.405	2	0.91295	1	1.06035		265.357	85.5882	57.9365	53.311	100.944	218.62	42.5771	59.0565
EC(-1.01)VSEGHPDKLC(-1.01)DQVSDAILDACLANDPYSKVAC(+15.99)ETASK	27.09	0.9687054-0.98786813	C2:Half of a disulfide bridge:93.92;C12:Half of a disulfide bridge:115.60;C34:Oxidation or Hydroxylation (C):0.00	1.3	0	50	ATP:L-methionine	39	4137.83	Half of a disulfide bridge; Half of a disulfide bridge; Oxidation or Hydroxylation (C)	382880	L8GI71	13	61.63	26.99	12	4.3388e+06	828.554	5	0.668632	0.982316	0.895524		442.128	1209	514.255	925.943	739.462	898.607	702.09	848.299
EC(+119.00)LPN(+0.98)EKPAVVK	26.99	0.97581446-0.9940491	C2:Cysteinylation:1001.00;N5:Deamidation (NQ):1001.00	0.4	family protein	44	ribosomal	12	1445.69	Cysteinylation; Deamidation (NQ)	360260	L8HD98	1094	72.86	7.37	33	4.35249e+06	723.853	2	0.433518	0.948645	1.34514		214.452	282.998	323.978	301.917	245.872	369.403	76.7985	259.95
M(+15.99)QNVKC(+47.98)VVVGDGAVGK	26.68	1.0465761-1.0780828	M1:Oxidation (M):1001.00;C6:Cysteine oxidation to cysteic acid:1001.00	3.7	serine endopeptidase	18	Ras	16	1666.8	Oxidation (M); Cysteine oxidation to cysteic acid	276650	L8GIH3	777	42	22.91	3	4.33745e+06	556.6	3	0.394576	0.933181	1.49433		235.098	68.5565	200.507	168.68	52.229	181.998	185.735	61.9203
NEVYC(+15.99)QIIK	26.68	0.86140746-0.88831705	C5:Oxidation or Hydroxylation (C):1001.00	3.1	protein	1327	myosin1,	9	1124.55	Oxidation or Hydroxylation (C)	224400	L8H7M2	96	53.33	25.77	1319	4.33807e+06	563.272	2	0.289155	0.925386	0.755269		221.888	93.3071	131.873	218.236	203.076	214.206	153.472	274.288
KQQVC(+47.98)SIN(+0.98)ISPK	26.54	0.9866319-1.0079552	C5:Cysteine oxidation to cysteic acid:1000.00;N8:Deamidation (NQ):22.09	2.9	protein family protein	113	peptidylprolyl	12	1392.69	Cysteine oxidation to cysteic acid; Deamidation (NQ)	234620	L8GPH9	185	61.66	13.85	102	4.34107e+06	697.339	2	0.20052	0.831755	1.34788		198.873	385.227	515.298	390.465	229.33	282.094	278.775	258.953
NPFVVC(+47.98)GISFTPIYK	26.49	1.0610948-1.0833333	C6:Cysteine oxidation to cysteic acid:1001.00	3.7	protein L4/L1 family	1172	alphaCOP,	15	1731.85	Cysteine oxidation to cysteic acid	288360	L8GEB3	190	55.36	33.23	1158	4.36787e+06	866.914	2	0.970152	1	1.01011		177.137	143.827	63.5649	100.982	123.559	152.508	86.5043	96.3678
NLQ(+0.98)DATC(+305.07)VARNILLDPR	26.15	1.2194663-1.2456897	Q3:Deamidation (NQ):0.00;C7:Glutathione disulfide:1000.00	3.2	translation initiation factor 4 gamma 3 (eIF4-gamma 3), putative	404	Tcomplex	17	2217.05	Deamidation (NQ); Glutathione disulfide	53280	L8GYS4	430	66.91	34.69	388	4.34401e+06	1109.51	2	0.928851	1	0.95156		154.138	660.661	1027.2	479.385	177.327	794.863	673.736	644.055
FNLVFNLAC(+31.97)ETK	25.95	0.9671599-0.9959033	C9:dihydroxylation C:1001.00	2.7	protein	94	NAD-dependent	12	1429.67	dihydroxylation C	64190	L8GKE8	171	69.77	35.18	83	4.33965e+06	715.837	2	0.0744019	0.791509	0.588747		793.508	614.241	1623.33	638.463	1244.16	1817.63	1547.46	1201.48

## Sheet: Rotenone_8h
																							Groups	8	8	8	8	10	10	10	10
																							Time	8h	8h	8h	8h	8h	8h	8h	8h
																							Ids	Area 8A	Area 8B	Area 8C	Area 8D	Area 10A	Area 10B	Area 10C	Area 10D
Peptide	-10LgP	1/K0	Ascore	Avg. ppm	Description	End	Function	Length	Mass	PTM	ACA1	Protein Accession	Protein Group	Quality	RT Mean	Start	XP	m/z	z	p-value	q-value	Fold change	Treatment	Rotenone	Rotenone	Rotenone	Rotenone	CTRL	CTRL	CTRL	CTRL
AC(+119.00)IPGDVDN(+0.98)GEK	44.63	0.9303721-0.951704	C2:Cysteinylation:1001.00;N9:Deamidation (NQ):1001.00	3.7	protein S15, putative	23	cytochrome	12	1336.53	Cysteinylation; Deamidation (NQ)	174430	L8HKB3	520	57.86	7.58	12	4.35668e+06	669.263	2	0.756361	1	0.823526		329.591	302.967	32.2348	202.533	162.009	154.278	405.565	139.823
AC(+119.00)IPGDVDNGEK	56.23	0.93160886-0.9609778	C2:Cysteinylation:1001.00	1.7	protein S15, putative	23	cytochrome	12	1335.54	Cysteinylation	174430	L8HKB3	520	80.33	7.13	12	4.35668e+06	668.771	2	0.792966	1	0.931481		4141.06	4726.13	2557.05	2335.3	3753.94	4073.6	4961.75	2045.98
AC(+119.00)PHETLINAEPVR	47.71	0.8304705-0.86233544	C2:Cysteinylation:1001.00	2.5	protein	74	ATP	14	1667.78	Cysteinylation	204500	L8H026	659	58.8	12.06	61	4.33838e+06	556.923	3	0.636055	1	0.686666		142.059	22.3304	364.049	416.175	438.831	100.779	151.212	323.269
AC(+119.00)TGPAFDHFVDR	43.11	0.7772429-0.78745675	C2:Cysteinylation:1001.00	4.8	actin, putative	98	hypothetical	13	1553.64	Cysteinylation	68990	L8GPR1	1735	50.25	17.06	86	4.35284e+06	518.878	3	0.355918	0.986123	0.414425		0	0	0	0	0	0	33.9013	0
AC(+15.99)RVCQWYDPGESYSEEK	53.47	0.8821314-0.8994505	C2:Oxidation or Hydroxylation (C):0.00	0.8	beta precursor proteinbinding protein 1 isoform 6, putative	655	calcium	18	2164.88	Oxidation or Hydroxylation (C)	181250	L8GSC1	511	61.91	13.14	638	4.33289e+06	722.623	3	0.45149	0.986123	1.24047		104.72	101.883	90.6253	113.761	38.4743	116.717	117.833	87.7937
AC(+31.97)IPGDVDNGEK	33.23	0.88955414-0.92326075	C2:dihydroxylation C:1001.00	2.8	protein S15, putative	23	cytochrome	12	1248.51	dihydroxylation C	174430	L8HKB3	520	58.32	10.43	12	4.35668e+06	625.258	2	0.820495	1	0.910062		100.651	175.885	365.046	128.269	169.305	411.644	107.975	160.59
AC(+47.98)IPGDVDNGEK	28.72	0.91707665-0.93346393	C2:Cysteine oxidation to cysteic acid:1001.00	0.4	protein S15, putative	23	cytochrome	12	1264.52	Cysteine oxidation to cysteic acid	174430	L8HKB3	520	56.2	5.46	12	4.35668e+06	633.261	2	0.843749	1	0.73631		62.1277	50.0952	48.8024	0	54.5817	92.7901	102.031	0
ACRVC(+15.99)QWYDPGESYSEEK	55.74	0.88893557-0.9037799	C5:Oxidation or Hydroxylation (C):0.00	0.6	beta precursor proteinbinding protein 1 isoform 6, putative	655	calcium	18	2164.88	Oxidation or Hydroxylation (C)	181250	L8GSC1	511	64.63	13.13	638	4.33289e+06	722.623	3	0.198121	0.986123	8.34724		65.5245	128.655	142.857	97.1181	0	151.841	158.662	0
AFC(+47.98)QFVLDPIYR	54.92	1.020315-1.0515188	C3:Cysteine oxidation to cysteic acid:1001.00	7.4	synthase	281	eukaryotic	12	1518.72	Cysteine oxidation to cysteic acid	58740	L8GT20	8	52.05	40.56	270	4.33922e+06	760.353	2	0.962623	1	1.02547		151.452	62.0864	292.07	211.037	63.4098	326.901	96.8387	261.098
AGADAILC(+119.00)HSK	57.88	0.9223332-0.93964726	C8:Cysteinylation:1001.00	1.1	recognition motif domain containing protein	20	phosphoenolpyruvate	11	1203.54	Cysteinylation	182910	L8GDU1	540	61.3	7.54	10	4.3459e+06	602.771	2	0.773892	1	1.0591		122.354	131.73	112.027	107.723	108.642	133.616	158.488	67.1939
ANC(+47.98)VQNQLTGEFGAVPDVAR	71.81	1.1805847-1.1997182	C3:Cysteine oxidation to cysteic acid:1001.00	0	dehydrogenase complex dihydrolipoamide acetyltransferase	653	aconitate	20	2135.99	Cysteine oxidation to cysteic acid	142390	L8H690	29	63.37	34.01	634	4.34964e+06	1068.99	2	1	1	1		0	0	0	0	0	0	0	0
C(+119.00)AGNDDAVTLK	46.48	0.89975977-0.91027385	C1:Cysteinylation:1001.00	0.6	protein S17, putative	91	proliferating	11	1224.51	Cysteinylation	143610	L8GYX4	738	55.41	6.36	81	4.35351e+06	613.26	2	0.515706	0.986123	2.93419		69.0585	53.1943	0	65.3204	60.3023	0	0	53.6839
C(+119.00)AIDATDNADTLK	63.29	1.0122813-1.031438	C1:Cysteinylation:1001.00	0.5	product	624	phosphoribosylamine-glycine	13	1468.62	Cysteinylation	276370	L8H537	181	57.1	9.43	612	4.33744e+06	735.303	2	0.519303	0.986123	0.353149		0	49.8679	0	0	0	59.5511	53.8393	0
C(+119.00)AIDNENAGHLMDGL	70.72	1.0607859-1.0956864	C1:Cysteinylation:1001.00	2.6	domain containing protein	98	unspecified	15	1690.67	Cysteinylation	195240	L8GZ78	304	58.11	25.66	84	4.36747e+06	846.333	2	0.142754	0.986123	0.522613		185.513	92.6417	60.3926	30.0592	154.538	147.63	148.378	123.549
C(+119.00)AIVDVPFGGAK	53.54	0.94397545-0.96808726	C1:Cysteinylation:1001.00	3.3	domain containing protein	108	Glutamate/Leucine/Phenylalanine/Valine	12	1294.61	Cysteinylation	144200	L8HFB5	217	60.27	24.31	97	4.35356e+06	648.298	2	0.918545	1	1.07771		172.173	257.578	32.1021	196.896	38.3801	446.993	80.8207	149.867
C(+119.00)DGYILEGEELNFY	49.52	1.0966128-1.1228595	C1:Cysteinylation:1001.00	4.1	diphosphate kinase 1, putative	237	ribosomal	14	1782.71	Cysteinylation	218640	L8HJ08	111	55.37	38.08	224	4.33722e+06	892.355	2	0.0665273	0.986123	0.54147		192.452	56.495	109.931	84.2266	142.687	213.438	213.133	180.424
C(+119.00)DHLSFADVEK	67.03	0.95850486-0.9832322	C1:Cysteinylation:1001.00	3.3	actin-binding protein	263	hypothetical	11	1381.56	Cysteinylation	136170	L8GT97	132	66.57	14.71	253	4.33342e+06	691.779	2	0.381243	0.986123	1.48444		125.802	578.013	468.728	387.585	419.32	156.269	152.432	272.372
C(+119.00)DHLSFADVEKR	60.4	0.80447817-0.81778437	C1:Cysteinylation:1001.00	2.5	actin-binding protein	264	hypothetical	12	1537.67	Cysteinylation	136170	L8GT97	132	59.68	11.88	253	4.33342e+06	513.557	3	0.192377	0.986123	0.696112		180.945	347.862	168.915	246.255	261.294	440.112	446.422	217.196
C(+119.00)ELILDDDYLPVNDER	76.59	1.1753379-1.1920035	C1:Cysteinylation:1001.00	2.3	protein	298	peroxidase	16	2039.88	Cysteinylation	199540	L8GJT1	64	60.12	31.43	283	4.34176e+06	1020.93	2	0.653384	1	1.14032		184.654	291.963	266.217	328.205	319.03	124.309	368.272	190.749
C(+119.00)EQ(+0.98)ITEALQR	30.52	0.93253636-0.9486127	C1:Cysteinylation:1000.00;Q3:Deamidation (NQ):53.79	0.8	Acidic ribosomal protein	382	chaperonin	10	1309.56	Cysteinylation; Deamidation (NQ)	277960	L8GUV2	9	51.51	12.93	373	4.34461e+06	655.783	2	0.865153	1	1.35771		127.038	0	198.071	152.415	87.799	160.466	0	80.1098
C(+119.00)EQITEALQR	59.21	0.93160886-0.9591231	C1:Cysteinylation:1001.00	2.7	Acidic ribosomal protein	382	chaperonin	10	1308.58	Cysteinylation	277960	L8GUV2	9	69.81	13.04	373	4.34461e+06	655.288	2	0.915348	1	0.95372		1880.62	1692.73	1633.58	393.489	866.922	1645.32	1963.53	883.099
C(+119.00)EYEDALFL	28.36	0.8966672-0.9210963	C1:Cysteinylation:1001.00	2.5	Acidic ribosomal protein	249	chaperonin	9	1220.47	Cysteinylation	277960	L8GUV2	9	67.47	36.32	241	4.34461e+06	611.237	2	0.904076	1	1.04494		263.305	407.707	287.567	189.144	185.831	474.169	421.781	131.778
C(+119.00)EYEDALFLL	35.76	0.9612869-0.9801415	C1:Cysteinylation:1001.00	1	Acidic ribosomal protein	250	chaperonin	10	1333.56	Cysteinylation	277960	L8GUV2	9	63.78	42.04	241	4.34461e+06	667.772	2	0.355918	0.986123	0.378643		0	0	0	0	0	0	48.6495	0
C(+119.00)FEVPTGWK	42.46	0.8821314-0.9074908	C1:Cysteinylation:1001.00	2.9	product	360	Phosphoglucomutase,	9	1184.5	Cysteinylation	141950	L8GV41	90	51.52	24.52	352	4.34959e+06	593.247	2	0.976022	1	0.988707		162.037	272.098	167.037	133.639	87.1506	300.708	325.825	120.618
C(+119.00)GYTGEDGFEISVPTSD	50.77	1.1015538-1.1148316	C1:Cysteinylation:1001.00	2.3	Stransferase domain containing protein	248	glycine	17	1894.72	Cysteinylation	290130	L8HBA2	670	60.16	31.31	232	4.368e+06	948.36	2	0.879229	1	0.789074		75.8092	29.6407	0	75.8488	88.4493	0	74.6039	66.6243
C(+119.00)HDSVIQI	30.87	0.81314284-0.8301611	C1:Cysteinylation:1001.00	2.9	protein S8e, putative	372	adenylyl	8	1032.44	Cysteinylation	288920	L8HMG4	78	50.88	18.16	365	4.36793e+06	517.217	2	0.798296	1	0.967153		129.894	121.622	131.533	128.292	119.109	151.99	171.059	98.3902
C(+119.00)HDSVIQIK	65.37	0.8852242-0.9050169	C1:Cysteinylation:1001.00	3.6	protein S8e, putative	373	adenylyl	9	1160.53	Cysteinylation	288920	L8HMG4	78	68.91	7.83	365	4.36793e+06	581.257	2	0.998756	1	1.00063		409.381	365.827	138.594	351.253	423.943	446.075	126.367	304.322
C(+119.00)IDILDLYK	42.65	0.89635795-0.9303721	C1:Cysteinylation:1001.00	3.6	domain containing protein	399	GDPassociated	9	1213.57	Cysteinylation	53400	L8GXB4	172	69.37	33.27	391	4.34402e+06	607.787	2	0.817329	1	0.929593		1013.61	1067.98	580.321	579.041	1100.37	782.233	1331.81	424.935
C(+119.00)IELFNEIAEK	58.39	0.9912677-1.0162982	C1:Cysteinylation:1001.00	3.2	reductase	116	heat	11	1426.65	Cysteinylation	117330	L8H6T6	153	70.28	30.21	106	4.34237e+06	714.32	2	0.684732	1	0.856982		628.843	580.15	1732.58	566.517	916.91	1119.79	1407.14	459.517
C(+119.00)IHIIDSGIGM(+15.99)TK	60.28	1.0234048-1.042869	C1:Cysteinylation:1001.00;M11:Oxidation (M):1001.00	1.4	reductase	88	heat	13	1521.7	Cysteinylation; Oxidation (M)	117330	L8H6U2	153	57.14	14.97	76	4.34237e+06	761.847	2	0.490563	0.986123	0.662585		209.136	79.4707	21.8317	172.038	220.787	74.6348	125.479	156.638
C(+119.00)IHIIDSGIGMTK	73.72	1.0104272-1.0360723	C1:Cysteinylation:1001.00	3.2	reductase	88	heat	13	1505.7	Cysteinylation	117330	L8H6U2	153	49.93	19.19	76	4.34237e+06	502.901	3	0.313867	0.986123	1.29883		268.036	294.626	255.454	401.429	179.876	180.575	199.747	438.595
C(+119.00)LEHNINLIK	62.5	0.97426903-0.9952852	C1:Cysteinylation:1001.00	2.6	protein L23, putative	95	ribosomal	10	1314.64	Cysteinylation	164710	L8H0P3	431	65.18	13.73	86	4.3376e+06	658.318	2	0.398975	0.986123	0.696147		160.872	270.282	308.068	146.221	277.899	486.429	536.675	114.956
C(+119.00)NGVLEGIR	33.03	0.84346485-0.8700686	C1:Cysteinylation:1001.00	0.6	synthase complex protein	708	Myosin2	9	1078.49	Cysteinylation	69690	L8HMU1	3	68.67	13.98	700	4.35291e+06	540.243	2	0.302143	0.986123	1.68434		462.4	495.897	447.421	376.28	67.1024	433.48	455.665	361.884
C(+119.00)SGLLTVGPR	55.17	0.8607888-0.89481163	C1:Cysteinylation:1001.00	2.7	translation elongation factor 2, putative	958	ATPcitrate	10	1120.54	Cysteinylation	220140	L8GXB0	7	59.15	16.21	949	4.33729e+06	561.26	2	0.574335	0.986123	0.882388		336.505	392.125	160.422	303.733	319.392	388.831	318.526	268.105
C(+119.00)SVGEISDALEK	65.12	0.9711782-0.9894134	C1:Cysteinylation:1001.00	5.8	protein	529	Mut	12	1368.59	Cysteinylation	265890	L8GVQ4	275	50.88	17.12	518	4.34145e+06	685.292	2	0.330853	0.986123	3.58978		139.121	78.5381	158.183	161.617	101.868	138.725	119.031	0
C(+119.00)TQVIQDADGNVTELR	76.33	0.8607888-0.8706872	C1:Cysteinylation:1001.00	0	0	651	glutamine-tRNA	16	1879.84	Cysteinylation	263160	L8HDJ2	136	65.6	17.86	636	4.34129e+06	627.61	3	0.96636	1	0.936563		59.3442	0	0	0	77.1312	0	0	0
C(+119.00)VENQFSESYK	61.99	0.9807597-0.99652135	C1:Cysteinylation:1001.00	2	regulator receiver domain containing protein	48	Rasrelated	11	1451.57	Cysteinylation	125060	L8HHY7	652	56.49	10.28	38	4.33668e+06	726.778	2	0.451964	0.986123	2.55858		58.1736	119.613	87.7871	63.5649	58.798	122.479	125.816	0
C(+119.00)VIIDVLDQNR	40.05	0.9751963-0.9977575	C1:Cysteinylation:1001.00	1.2	family protein	44	ribosomal	11	1405.67	Cysteinylation	71270	L8H418	747	62.77	28.01	34	4.35303e+06	703.834	2	0.784845	1	0.941265		287.968	336.235	287.965	341.931	451.415	482.107	202.548	275.532
C(+119.00)VRPPIIWGDLS	27.8	0.97890526-1.0082642	C1:Cysteinylation:1001.00	4.9	porin protein	604	cobalaminindependent	12	1473.71	Cysteinylation	105930	L8GPY9	24	43.79	33.12	593	4.33629e+06	737.846	2	0.323153	0.986123	2.20641		3930.94	310.152	303.606	187.915	260.504	301.389	342.705	109.078
C(+119.00)YIEESGEHIVA	57.56	0.97674173-0.99652135	C1:Cysteinylation:1001.00	2.3	synthase	529	eukaryotic	12	1467.6	Cysteinylation	58740	L8GT20	8	57.13	15.75	518	4.33922e+06	734.794	2	0.0736809	0.986123	0.659581		110.845	51.3555	63.398	58.8491	108.323	130.379	90.6657	87.6343
C(+15.99)NVGIKCATITPDEK	44.96	0.7961225-0.8153089	C1:Oxidation or Hydroxylation (C):2.36	2.7	family 3 protein	115	isocitrate	15	1606.77	Oxidation or Hydroxylation (C)	52800	L8GTE1	40	63.93	6.99	101	4.34399e+06	536.588	3	0.110196	0.986123	1.44277		1090.53	1314.79	1252.48	971.912	812.026	908.021	1139.32	479.502
C(-1.01)VSEGHPDKLC(-1.01)DQVSDAILDAC(+15.99)LANDPYSKVACETASK	43.71	0.95479536-0.9816869	C1:Half of a disulfide bridge:71.51;C11:Half of a disulfide bridge:82.54;C22:Oxidation or Hydroxylation (C):0.00	0.4	0	50	ATP:L-methionine	38	4008.78	Half of a disulfide bridge; Half of a disulfide bridge; Oxidation or Hydroxylation (C)	382880	L8GI71	13	72.75	26.8	13	4.3388e+06	802.756	5	0.532808	0.986123	1.3923		241.198	1648.03	1391.15	1161.22	523.885	397.992	1182.24	693.237
C(-1.01)VSEGHPDKLC(-1.01)DQVSDAILDACLANDPYSKVAC(+15.99)ETASK	38.6	0.95479536-0.9816869	C1:Half of a disulfide bridge:62.39;C11:Half of a disulfide bridge:81.22;C33:Oxidation or Hydroxylation (C):0.00	2.2	0	50	ATP:L-methionine	38	4008.78	Half of a disulfide bridge; Half of a disulfide bridge; Oxidation or Hydroxylation (C)	382880	L8GI71	13	71.37	26.81	13	4.3388e+06	802.757	5	0.375754	0.986123	0.665055		241.198	271.364	439.832	1161.22	523.885	397.992	1182.24	693.237
CNVGIKC(+15.99)ATITPDEK	45.45	0.7961225-0.8153089	C7:Oxidation or Hydroxylation (C):10.92	2	family 3 protein	115	isocitrate	15	1606.77	Oxidation or Hydroxylation (C)	52800	L8GTE1	40	66.76	6.99	101	4.34399e+06	536.59	3	0.0885281	0.986123	1.46528		1174.14	1323.46	1257.77	1479.33	878.144	1171.99	1139.32	534.915
DC(+119.00)AFPLLHGV	37.86	0.87408966-0.89573944	C2:Cysteinylation:1001.00	6.6	M16 inactive domain containing protein	174	malate	10	1189.53	Cysteinylation	296910	L8HFT9	39	48.11	33.56	165	4.36833e+06	595.765	2	0.569294	0.986123	1.23881		63.741	125.07	56.3362	144.397	38.1719	76.9941	67.1788	139.467
DC(+119.00)DHLSFADVEK	65.42	1.0095003-1.0240228	C2:Cysteinylation:1001.00	4.2	actin-binding protein	263	hypothetical	12	1496.59	Cysteinylation	136170	L8GT97	132	55.81	17.28	252	4.33342e+06	749.292	2	0.52577	0.986123	3.21983		138.561	93.7459	67.7234	0	0	99.9082	81.9219	0
DC(+119.00)DHLSFADVEKR	74.24	0.8214975-0.8382054	C2:Cysteinylation:1001.00	1.5	actin-binding protein	264	hypothetical	13	1652.69	Cysteinylation	136170	L8GT97	132	65.84	14.13	252	4.33342e+06	551.9	3	0.212575	0.986123	11.829		58.2485	447.728	542.553	175.142	0	327.828	386.095	0
DC(+47.98)AFPLLHGVTAS	35.14	0.93408227-0.96808726	C2:Cysteine oxidation to cysteic acid:1001.00	6.4	M16 inactive domain containing protein	177	malate	13	1377.62	Cysteine oxidation to cysteic acid	296910	L8HFT9	39	48.5	39.35	165	4.36833e+06	689.814	2	0.461195	0.986123	1.47283		168.209	236.435	288.396	59.9412	43.9228	96.8536	162.236	211.696
DGC(+119.00)LNFIEENDEVLVA	32.49	1.134283-1.1583618	C3:Cysteinylation:1001.00	3.9	reductaselike, FMN-binding, putative	101	ribosomal	16	1897.81	Cysteinylation	200090	L8H109	1158	63.72	37.72	86	4.3418e+06	949.895	2	0.112805	0.986123	1.47862		307.3	512.039	384.807	218.58	250.045	269.434	247.763	165.876
EC(+119.00)LPN(+0.98)EKPAVVK	26.99	0.97581446-0.9940491	C2:Cysteinylation:1001.00;N5:Deamidation (NQ):1001.00	0.4	family protein	44	ribosomal	12	1445.69	Cysteinylation; Deamidation (NQ)	360260	L8HD98	1094	72.86	7.37	33	4.35249e+06	723.853	2	0.281224	0.986123	1.21697		359.482	382.136	266.364	243.259	244.996	276.022	328.532	182.656
EC(+119.00)LPNEKPAVVK	61.47	0.9773599-1.0023929	C2:Cysteinylation:1001.00	1.9	family protein	44	ribosomal	12	1444.71	Cysteinylation	360260	L8HD98	1094	61.46	7.38	33	4.35249e+06	723.349	2	0.187091	0.986123	1.51006		776.976	1012.36	825.987	627.601	578.848	307.517	1036.89	424.866
EC(-1.01)VSEGHPDKLC(-1.01)DQVSDAILDAC(+15.99)LANDPYSKVACETASK	33.95	0.9551045-0.98230505	C2:Half of a disulfide bridge:54.23;C12:Half of a disulfide bridge:65.57;C23:Oxidation or Hydroxylation (C):3.11	3.9	0	50	ATP:L-methionine	39	4137.83	Half of a disulfide bridge; Half of a disulfide bridge; Oxidation or Hydroxylation (C)	382880	L8GI71	13	68.96	27	12	4.3388e+06	828.562	5	0.883345	1	0.894109		52.0881	1505.59	629.662	614.585	558.885	451.2	526.421	357.724
EC(-1.01)VSEGHPDKLC(-1.01)DQVSDAILDACLANDPYSKVAC(+15.99)ETASK	27.09	0.9687054-0.98786813	C2:Half of a disulfide bridge:93.92;C12:Half of a disulfide bridge:115.60;C34:Oxidation or Hydroxylation (C):0.00	1.3	0	50	ATP:L-methionine	39	4137.83	Half of a disulfide bridge; Half of a disulfide bridge; Oxidation or Hydroxylation (C)	382880	L8GI71	13	61.63	26.99	12	4.3388e+06	828.554	5	0.858809	1	1.06811		170.531	803.857	480.081	507.02	506.632	275.34	473.971	387.743
EFTDNLC(+119.00)GGAADGEVAK	40.59	1.0984657-1.1194631	C7:Cysteinylation:1001.00	1.8	dehydrogenase	259	dihydrolipoyl	17	1814.75	Cysteinylation	152960	L8HET6	49	62.23	14.94	243	4.35363e+06	908.386	2	0.653801	1	1.08858		182.688	161.9	113.787	106.075	171.433	131.843	117.69	95.5724
ELEDLC(+119.00)NPIFTK	64.78	1.0462672-1.0669636	C6:Cysteinylation:1001.00	4.8	GroL, putative	612	high	12	1539.69	Cysteinylation	128510	L8GG56	10	60.61	28.06	601	4.33898e+06	770.841	2	0.903241	1	1.10071		87.4887	296.926	121.106	117.386	506.451	82.8695	287.886	20.8226
FC(+119.00)DVATGLNDTADNL	41.37	1.0549167-1.0719056	C2:Cysteinylation:1001.00	3.2	protein S13p/S18e, putative	252	Inositol3-phosphate	15	1686.69	Cysteinylation	34540	L8GW32	143	54.36	28.93	238	4.34973e+06	844.332	2	0.240977	0.986123	0.16368		0	56.639	0	0	58.3771	0	52.8059	25.5983
SVLNDC(+15.99)LKSICNAEK	31.73	0.81561834-0.8329457	C6:Oxidation or Hydroxylation (C):5.79	2.8	putative	19	ribosomal	15	1651.79	Oxidation or Hydroxylation (C)	219070	L8GYZ0	262	54.58	12.34	5	4.33724e+06	826.892	2	0.00025662	0.0467049	0.372702		198.004	237.434	231.617	288.313	522.993	549.882	811.846	696.892
FNLVFNLAC(+31.97)ETK	25.95	0.9671599-0.9959033	C9:dihydroxylation C:1001.00	2.7	protein	94	NAD-dependent	12	1429.67	dihydroxylation C	64190	L8GKE8	171	69.77	35.18	83	4.33965e+06	715.837	2	0.162269	0.986123	0.558429		198.921	649.764	845.249	504.648	654.282	605.567	1192.96	1199.45
FTTPADQC(+119.00)PVLDSK	62.54	1.0601681-1.0728322	C8:Cysteinylation:1001.00	0.6	ligase	410	phosphoenolpyruvate	14	1639.72	Cysteinylation	163860	L8GN92	86	61.79	15	397	4.33755e+06	820.852	2	0.426983	0.986123	2.49194		58.2399	79.5909	60.0463	50.354	66.7853	78.9809	68.905	0
GAC(+119.00)DGGLDIPHSDT	50.94	0.9761236-0.9993027	C3:Cysteinylation:1001.00	1.9	protein	179	ribosomal	14	1475.57	Cysteinylation	208100	L8GRC7	162	59.83	14.42	166	4.33995e+06	738.787	2	0.226707	0.986123	1.27076		77.9029	137.762	96.2377	84.1368	59.624	83.3877	103.503	64.7564
GAC(+119.00)DGGLDIPHSDTR	80.63	0.8273764-0.8595514	C3:Cysteinylation:1001.00	3.7	protein	180	ribosomal	15	1631.67	Cysteinylation	208100	L8GRC7	162	58.93	10.58	166	4.33995e+06	816.834	2	0.52199	0.986123	0.906338		1785.08	2325.54	1909.81	1910.81	2169.59	2290.9	2934.7	1539.16
GAC(+31.97)DGGLDIPHSDTR	45.04	0.9999207-1.0156802	C3:dihydroxylation C:1001.00	1.3	protein	180	ribosomal	15	1544.63	dihydroxylation C	208100	L8GRC7	162	51.42	14.04	166	4.33995e+06	773.312	2	0.773052	1	0.589933		0	86.8347	16.7916	0	0	97.8602	123.018	0
GAC(+47.98)DGGLDIPHSDTR	77.17	0.9993027-1.0184611	C3:Cysteine oxidation to cysteic acid:1001.00	2.7	protein	180	ribosomal	15	1560.65	Cysteine oxidation to cysteic acid	208100	L8GRC7	162	56.44	13.99	166	4.33995e+06	781.32	2	0.484553	0.986123	2.37829		33.4781	122.389	62.7378	87.3029	0	92.9199	121.107	62.334
GC(+119.00)IDFPGQL	30.44	0.8338739-0.8536739	C2:Cysteinylation:1001.00	0.7	superfamily protein	68	hypothetical	9	1067.44	Cysteinylation	173350	L8GMC3	1323	62.99	31.07	60	4.35661e+06	534.72	2	0.497358	0.986123	1.21702		81.7243	172.286	176.643	123.575	86.5603	164.205	69.2717	142.291
GDLC(+119.00)IDIGR	41.72	0.8369678-0.8576954	C4:Cysteinylation:1001.00	2.7	putative	196	nucleoside	9	1079.47	Cysteinylation	46530	L8GQE5	144	68.61	20.13	188	4.34777e+06	540.737	2	0.429903	0.986123	0.823322		403.258	649.053	314.495	312.554	404.836	632.969	627.881	348.005
GEDEQLIEAPC(+119.00)KK	50.87	1.0336007-1.0539901	C11:Cysteinylation:1001.00	1	dehydrogenase GroESlike domain containing protein	75	methylthioribulose1-phosphate	13	1577.71	Cysteinylation	131440	L8H9E4	545	63.53	8.58	63	4.33616e+06	789.85	2	0.525975	0.986123	1.14432		89.5326	136.424	85.4969	87.3578	55.2519	109.721	111.791	78.5046
GETLEEYWEC(+119.00)TWK	65.49	1.1064945-1.123477	C10:Cysteinylation:1001.00	3.2	subunit A, putative	125	Sadenosyl-L-homocysteine	13	1791.71	Cysteinylation	171100	L8H6B5	21	64.16	35.33	113	4.35645e+06	896.846	2	0.56557	0.986123	1.28308		87.0546	284.24	129.899	157.75	155.324	192.185	140.512	44.6027
GFGYC(+119.00)EFEDADTANK	53.25	1.0879658-1.1006273	C5:Cysteinylation:1001.00	1.1	factor 3b subunit 1, putative	339	RNA	15	1784.67	Cysteinylation	63380	L8HEN3	653	52.93	21.77	325	4.33959e+06	893.328	2	1	1	1		0	0	0	0	0	0	0	0
GGIDIVLNEC(+119.00)SNR	47.38	1.0107362-1.0345275	C10:Cysteinylation:1001.00	1.7	protein L10, putative	33	HSP91	13	1507.68	Cysteinylation	271380	L8GTS5	44	62.13	21.97	21	4.33662e+06	754.849	2	0.664494	1	1.10764		159.382	292.76	297.274	177.168	166.382	283.611	236.336	146.398
GILPIC(+47.98)LDTPTNR	38.25	0.9764326-1.0061011	C6:Cysteine oxidation to cysteic acid:1001.00	1.1	gyrase/topoisomerase IV, A subunit	165	dihydropteridine	13	1459.73	Cysteine oxidation to cysteic acid	327230	L8GSH9	1038	64.04	37.92	153	4.34004e+06	730.864	2	0.40798	0.986123	0.376218		0	75.4639	94.0182	69.1449	68.2507	90.7616	54.1106	73.0569
GNDEGLELC(+119.00)K	43.02	0.8682127-0.8929561	C9:Cysteinylation:1001.00	1.7	alcohol dehydrogenase family protein	228	Enolase,	10	1195.48	Cysteinylation	97820	L8GRZ9	27	64.58	9.37	219	4.33511e+06	598.743	2	0.792992	1	1.2334		440.311	385.105	333.235	48.1907	489.065	148.073	387.678	41.9111
GVIC(+119.00)GEESFGTGSDHIR	64.13	0.88677067-0.9173859	C4:Cysteinylation:1001.00	3	product	387	Phosphoglucomutase,	17	1881.8	Cysteinylation	141950	L8GV41	90	59.55	14.35	371	4.34959e+06	628.266	3	0.303669	0.986123	1.36264		102.241	249.741	227.486	239.639	152.492	107.966	108.826	225.342
GVLC(+119.00)EENMR	32.85	0.89543015-0.91645825	C4:Cysteinylation:1001.00	2.9	synthase	680	eukaryotic	9	1168.47	Cysteinylation	58740	L8GT20	8	59.56	9.22	672	4.33922e+06	585.234	2	0.454119	0.986123	0.743087		190.612	374.718	366.803	121.497	416.92	205.267	568.775	214.476
GYSIPEC(+119.00)QAK	38.44	0.89975977-0.9105831	C7:Cysteinylation:1001.00	0.1	hydratase, mitochondrial, putative	128	citrate	10	1213.51	Cysteinylation	53890	L8HAH1	16	67.22	8.33	119	4.34405e+06	607.748	2	0.482201	0.986123	0.388259		64.5593	0	157.706	163.562	47.4349	98.6817	240.983	64.9655
HC(+119.00)GAFAPEEAEDYLK	76.57	1.1055682-1.1231682	C2:Cysteinylation:1001.00	3.2	translation elongation factor 2, putative	1077	ATPcitrate	15	1797.73	Cysteinylation	220140	L8GXB0	7	56.62	21.6	1063	4.33729e+06	899.863	2	0.280329	0.986123	0.657054		317.216	97.9245	102.542	112.434	284.905	128.866	164.543	318.073
HVFGTPQKPENC(+119.00)YTDIR	60.96	0.8768734-0.89481163	C12:Cysteinylation:1001.00	2.7	kinase	28	coronin3,	17	2122.96	Cysteinylation	53240	L8GFZ9	45	58.09	11.23	12	4.344e+06	708.65	3	0.668839	1	0.876566		166.565	80.9735	145.17	95.84	88.1924	233.667	91.3637	168.814
IC(+119.00)DEVAAIPSK	65.43	0.91305685-0.9387198	C2:Cysteinylation:1001.00	2.8	aminotransferase, putative	44	ribosomal	11	1263.58	Cysteinylation	350820	L8HA34	245	71.4	13.02	34	4.3399e+06	632.79	2	0.923587	1	0.927915		654.226	1063.71	81.8115	1069.04	654.516	196.287	1533.77	416.633
IC(+119.00)DEVAAIPSKR	64.13	0.7877663-0.8035498	C2:Cysteinylation:1001.00	0.7	aminotransferase, putative	45	ribosomal	12	1419.68	Cysteinylation	350820	L8HA34	245	61.71	9.56	34	4.3399e+06	710.836	2	0.50258	0.986123	2.4634		159.834	121.055	56.428	95.2488	181.651	0	98.0317	158.584
IENIETDLATGINLC(+119.00)	52.09	1.0759208-1.0916717	C15:Cysteinylation:1001.00	2	carboxylase	45	gelation	15	1736.8	Cysteinylation	70830	L8H3N1	33	64.33	35.09	31	4.35299e+06	869.396	2	0.295523	0.986123	0.831525		157.362	125.317	133.378	83.8525	144.846	184.046	146	118.529
IIDFPLPAEGC(+47.98)GLTSDLK	44.19	1.1500273-1.1750293	C11:Cysteine oxidation to cysteic acid:1001.00	1.7	protease regulatory subunit 6B family protein	69	pyridoxaldependent	18	1935.95	Cysteine oxidation to cysteic acid	184160	L8GGG6	301	59.03	40.4	52	4.34601e+06	968.961	2	0.549252	0.986123	0.357068		0	0	70.1488	72.7082	59.3424	0	81.9109	64.5496
IPAEFHDC(+119.00)GNQK	41.8	0.75309813-0.76455194	C8:Cysteinylation:1001.00	0	binding domain containing protein	87	hypothetical	12	1476.61	Cysteinylation	89170	L8HAW5	1067	67.64	5.35	76	4.33868e+06	739.293	2	0.92761	1	0.834953		0	110.168	69.641	0	0	110.559	142.784	0
ISVLNDC(+15.99)LKSICNAEK	31.52	0.850271-0.86697537	C7:Oxidation or Hydroxylation (C):7.38	2.4	putative	19	ribosomal	16	1764.88	Oxidation or Hydroxylation (C)	219070	L8GYZ0	262	47.57	16.29	4	4.33724e+06	883.44	2	0.324061	0.986123	3.4392		73.2712	118.381	151.302	72.2306	53.8022	91.1612	138.145	0
ISVLNDCLKSIC(+15.99)NAEK	28.21	0.8450118-0.86202615	C12:Oxidation or Hydroxylation (C):0.00	0	putative	19	ribosomal	16	1764.88	Oxidation or Hydroxylation (C)	219070	L8GYZ0	262	65.22	16.25	4	4.33724e+06	589.293	3	0.0813825	0.986123	1.55199		125.222	132.34	138.222	87.0624	62.1903	86.684	120.133	53.0765
IVC(+119.00)DNTLDQR	54.42	0.93439144-0.9619051	C3:Cysteinylation:1001.00	2.6	protein	207	vacuolar	10	1294.56	Cysteinylation	203630	L8GVQ1	242	68.67	6.28	198	4.33833e+06	648.283	2	0.723407	1	0.889073		356.105	821.988	262.441	309.3	532.627	473.321	592.893	254.419
IWC(+119.00)FGPE	31.1	0.8026214-0.8153089	C3:Cysteinylation:1001.00	1.1	synthase	637	eukaryotic	7	969.372	Cysteinylation	58740	L8GT20	8	62.9	31.21	631	4.33922e+06	485.685	2	0.87219	1	1.32516		0	150.254	140.203	120.702	0	108.002	109.052	70.0112
KC(+15.99)NVGIKCATITPDEK	29.29	0.8382054-0.8598608	C2:Oxidation or Hydroxylation (C):13.13	2.7	family 3 protein	115	isocitrate	16	1734.86	Oxidation or Hydroxylation (C)	52800	L8GTE1	40	49.91	5.05	100	4.34399e+06	579.284	3	0.604005	1	2.36192		31.2018	71.0804	61.4272	0	0	64.4106	67.9629	0
KC(+31.97)GKN(+0.98)AYPLESLK	37.27	0.7982888-0.8211881	C2:dihydroxylation C:1001.00;N5:Deamidation (NQ):1001.00	2.9	synthase	20	LIM	13	1482.72	dihydroxylation C; Deamidation (NQ)	269350	L8GNN8	32	58.62	13.63	8	4.3416e+06	495.236	3	0.399182	0.986123	1.23559		517.392	595.255	275.441	462.987	437.477	247.374	309.621	502.899
KCNVGIKC(+15.99)ATITPDEK	46.51	0.8307799-0.8474867	C8:Oxidation or Hydroxylation (C):0.00	0.5	family 3 protein	115	isocitrate	16	1734.86	Oxidation or Hydroxylation (C)	52800	L8GTE1	40	64.36	5.05	100	4.34399e+06	579.288	3	0.138447	0.986123	7.60617		64.6953	57.2957	61.4272	54.4197	53.5758	0	0	69.1002
KEC(+119.00)LPNEKPAVVK	59.98	0.8626448-0.87718266	C3:Cysteinylation:1001.00	0	family protein	44	ribosomal	13	1572.8	Cysteinylation	360260	L8HD98	1094	66.51	5.24	32	4.35249e+06	525.269	3	0.981836	1	1.04359		0	92.8669	78.2868	0	0	78.6548	77.9293	0
KENEWC(+119.00)MDL	33.55	0.9059446-0.9204779	C6:Cysteinylation:1001.00	7.8	ligase	159	Sphase	9	1285.48	Cysteinylation	300880	L8GW23	155	46.67	25.54	151	4.35337e+06	643.732	2	0.267819	0.986123	4.68403		100.974	321.084	274.358	53.9024	79.1267	0	232.49	54.1434
KIC(+119.00)DEVAAIPSK	38.37	0.98910433-1.0085732	C3:Cysteinylation:1001.00	1.9	aminotransferase, putative	44	ribosomal	12	1391.68	Cysteinylation	350820	L8HA34	245	48.88	10.36	33	4.3399e+06	696.84	2	0.506315	0.986123	1.0939		162.777	181.391	183.909	139.413	159.999	138.894	199.659	119.158
KIWC(+119.00)FGPE	36.19	0.8329457-0.8595514	C4:Cysteinylation:1001.00	2.8	synthase	637	eukaryotic	8	1097.47	Cysteinylation	58740	L8GT20	8	61.71	26.5	630	4.33922e+06	549.734	2	0.943315	1	0.956561		34.2397	183.224	158.112	335.315	128.015	318.813	166.576	58.4342
KQQVC(+47.98)SIN(+0.98)ISPK	26.54	0.9866319-1.0079552	C5:Cysteine oxidation to cysteic acid:1000.00;N8:Deamidation (NQ):22.09	2.9	protein family protein	113	peptidylprolyl	12	1392.69	Cysteine oxidation to cysteic acid; Deamidation (NQ)	234620	L8GPH9	185	61.66	13.85	102	4.34107e+06	697.339	2	0.275293	0.986123	1.5924		157.831	612.366	368.464	140.947	212.86	125.031	126.673	231.555
VLDALFPC(+119.00)VLGG	31.21	0.9368648-0.97890526	C8:Cysteinylation:1001.00	6.9	protein	211	VATPase	12	1321.64	Cysteinylation	321030	L8HH66	26	56.2	39.34	200	4.3366e+06	661.819	2	0.0274728	0.986123	3.47644		296.533	69.6442	469.168	194.579	46.3379	73.2405	79.1215	48.0688
KVENELSGIC(+119.00)	34.35	0.88831705-0.9158398	C10:Cysteinylation:1001.00	6.3	domain containing protein	160	hypothetical	10	1209.54	Cysteinylation	23820	L8H373	15	74.67	12.17	151	4.33794e+06	605.768	2	0.352712	0.986123	0.383798		507.46	28072.6	19971.9	18138.1	20639.9	23060.4	29822.3	16756
KVENELSGIC(+119.00)K	60.34	0.94335717-0.961596	C10:Cysteinylation:1001.00	1.7	domain containing protein	161	hypothetical	11	1337.63	Cysteinylation	23820	L8H373	15	74.4	7.28	151	4.33794e+06	669.805	2	0.478215	0.986123	0.83352		1825.62	1796.72	1111.07	1090.72	1974.97	1924.6	2261.11	958.207
KVENELSGIC(+305.07)K	35.05	0.77352864-0.78590924	C10:Glutathione disulfide:1001.00	1.8	domain containing protein	161	hypothetical	11	1523.7	Glutathione disulfide	23820	L8H373	15	61.15	9.87	151	4.33794e+06	508.897	3	0.355918	0.986123	3.49944		149.966	0	0	0	0	0	0	0
KVENELSGIC(+47.98)KDIL	31.92	1.0576969-1.0808625	C10:Cysteine oxidation to cysteic acid:1001.00	4.2	domain containing protein	164	hypothetical	14	1607.81	Cysteine oxidation to cysteic acid	23820	L8H373	15	58.46	28.75	151	4.33794e+06	804.903	2	0.498157	0.986123	0.402982		0	97.4077	95.4543	218.176	110.515	43.8082	183.016	86.8139
LC(+47.98)VIIDVLDQNR	55.68	0.98292315-1.0159892	C2:Cysteine oxidation to cysteic acid:1001.00	0	family protein	44	ribosomal	12	1447.73	Cysteine oxidation to cysteic acid	71270	L8H418	747	52.97	42.03	33	4.35303e+06	724.856	2	0.468651	0.986123	0.399276		0	79.5546	137.807	124.757	71.0573	84.0491	81.3332	110.79
LEDLC(+119.00)NPIFTK	61.46	0.9634507-1.020315	C5:Cysteinylation:1001.00	1.8	GroL, putative	612	high	11	1410.65	Cysteinylation	128510	L8GG56	10	67.53	25.51	602	4.33898e+06	706.324	2	0.13414	0.986123	0.706435		1077.72	1053.45	1135.86	822.098	1287.02	1471.72	2351.37	955.757
LEQLC(+119.00)GQTPVQSK	48.21	1.021242-1.0373081	C5:Cysteinylation:1001.00	0	protein	66	ribosomal	13	1548.73	Cysteinylation	369900	L8GZ94	396	62.58	8.98	54	4.34027e+06	775.359	2	1	1	1		0	0	0	0	0	0	0	0
LGC(+119.00)QPMQGIEEVNL	36.95	1.0499742-1.0753031	C3:Cysteinylation:1001.00	3.3	L inhibitor family protein	60	bicaudal	14	1648.73	Cysteinylation	325180	L8HE68	326	68.63	31.95	47	4.33692e+06	825.364	2	0.859787	1	1.1048		253.308	1111.11	1223.22	548.921	824.745	745.905	1110.46	185.686
LGC(+119.00)QPMQGIEEVNLY	47.94	1.0907452-1.125947	C3:Cysteinylation:1001.00	2.9	L inhibitor family protein	61	bicaudal	15	1811.79	Cysteinylation	325180	L8HE68	326	71.09	33.26	47	4.33692e+06	906.887	2	0.965112	1	0.98355		343.177	701.586	870.622	591.163	900.46	631.27	926.708	251.378
LGC(+119.00)QPMQGIEEVNLYK	54.11	1.1386051-1.1688564	C3:Cysteinylation:1001.00	0.3	L inhibitor family protein	62	bicaudal	16	1939.88	Cysteinylation	325180	L8HE68	326	63.89	27.59	47	4.33692e+06	647.621	3	0.427723	0.986123	0.390079		0	76.6777	58.5683	106.745	104.716	59.1322	54.1343	61.7676
LGGAINDSLEHVAC(+119.00)VK	49.11	0.8385148-0.85274583	C14:Cysteinylation:1001.00	1.4	factor 1-alpha, putative	126	nucleolar	16	1743.83	Cysteinylation	200430	L8GDR3	69	60.44	21.23	111	4.34183e+06	872.908	2	0.55438	0.986123	0.371453		0	0	67.6696	0	0	60.9636	58.3056	0
LIDPEDMVNC(+119.00)PDELSMM	52.44	1.1713256-1.1978668	C10:Cysteinylation:1001.00	3.5	carboxylase	218	gelation	17	2069.81	Cysteinylation	70830	L8H3N1	33	61.42	39.46	202	4.35299e+06	1035.91	2	0.212687	0.986123	1.49416		98.8658	166.572	170.626	127.293	171.771	54.634	67.7193	112.923
LVC(+119.00)FPYLGGEPSV	28.36	1.003629-1.0373081	C3:Cysteinylation:1001.00	1.9	synthetase and ligase	3319	AMP-dependent	13	1498.68	Cysteinylation	293900	L8HIJ4	5	63.84	38	3307	4.36817e+06	750.337	2	0.741662	1	1.13582		83.3484	236.01	294.471	195.491	109.783	283.408	208.778	104.743
M(+15.99)QNVKC(+47.98)VVVGDGAVGK	26.68	1.0465761-1.0780828	M1:Oxidation (M):1001.00;C6:Cysteine oxidation to cysteic acid:1001.00	3.7	serine endopeptidase	18	Ras	16	1666.8	Oxidation (M); Cysteine oxidation to cysteic acid	276650	L8GIH3	777	42	22.91	3	4.33745e+06	556.6	3	0.706141	1	1.15102		226.925	291.754	173.305	122.327	304.572	116.786	257.975	87.1452
N(+0.98)M(+15.99)LGPGM(+15.99)DVPAPDMGTGPR	40.03	1.1244032-1.1355178	N1:Deamidation (NQ):1000.00;M2:Oxidation (M):69.26;M7:Oxidation (M):71.72	0	domain containing protein	156	Glutamate/Leucine/Phenylalanine/Valine	19	1944.84	Deamidation (NQ); Oxidation (M); Oxidation (M)	144200	L8HFB5	217	59.97	19.99	138	4.35356e+06	973.413	2	0.355918	0.986123	2.78631		0	0	0	60.2725	0	0	0	0
NC(+119.00)DPEGPLM	28.63	0.8422274-0.8542926	C2:Cysteinylation:1001.00	1.5	synthase	377	eukaryotic	9	1093.39	Cysteinylation	58740	L8GT20	8	59.86	18.37	369	4.33922e+06	547.695	2	0.624791	1	0.450092		0	80.8808	51.6377	0	31.1728	58.7965	55.5239	0
NC(+119.00)DPEGPLML	40.12	0.88336855-0.90563536	C2:Cysteinylation:1001.00	2.7	synthase	378	eukaryotic	10	1206.47	Cysteinylation	58740	L8GT20	8	63.75	31.44	369	4.33922e+06	604.231	2	0.443336	0.986123	0.812115		195.042	119.294	136.12	153.295	275.554	139.075	265.208	109.82
NEVYC(+15.99)QIIK	26.68	0.86140746-0.88831705	C5:Oxidation or Hydroxylation (C):1001.00	3.1	protein	1327	myosin1,	9	1124.55	Oxidation or Hydroxylation (C)	224400	L8H7M2	96	53.33	25.77	1319	4.33807e+06	563.272	2	0.350344	0.986123	0.751046		138.378	65.4324	148.753	187.533	107.715	173.353	242.628	175.223
NLQ(+0.98)DATC(+305.07)VARNILLDPR	26.15	1.2194663-1.2456897	Q3:Deamidation (NQ):0.00;C7:Glutathione disulfide:1000.00	3.2	translation initiation factor 4 gamma 3 (eIF4-gamma 3), putative	404	Tcomplex	17	2217.05	Deamidation (NQ); Glutathione disulfide	53280	L8GYS4	430	66.91	34.69	388	4.34401e+06	1109.51	2	0.915371	1	0.951231		264.695	347.154	962.266	199.43	163.201	511.179	604.973	426.755
NNC(+119.00)AGFFGDDDTPK	77.44	1.0088823-1.0292753	C3:Cysteinylation:1001.00	3.1	dehydrogenase	287	guanine	14	1618.6	Cysteinylation	364310	L8H4P8	48	65.22	16.69	274	4.33592e+06	810.297	2	0.417659	0.986123	0.730364		317.632	244.068	96.8933	181.092	149.421	338.049	467.638	202.382
NNC(+47.98)AGFFGDDDTPK	62.81	0.9866319-1.0057921	C3:Cysteine oxidation to cysteic acid:1001.00	0.2	dehydrogenase	287	guanine	14	1547.58	Cysteine oxidation to cysteic acid	364310	L8H4P8	48	63.88	22.82	274	4.33592e+06	774.79	2	0.444714	0.986123	2.62153		58.5165	125.988	59.5101	90.0033	0	84.988	182.799	53.8153
NPFVVC(+47.98)GISFTPIYK	26.49	1.0610948-1.0833333	C6:Cysteine oxidation to cysteic acid:1001.00	3.7	protein L4/L1 family	1172	alphaCOP,	15	1731.85	Cysteine oxidation to cysteic acid	288360	L8GEB3	190	55.36	33.23	1158	4.36787e+06	866.914	2	0.180829	0.986123	1.54377		260.654	120.731	185.419	257.351	110.16	91.476	106.739	245.797
QADLSPLQ(+0.98)NC(+15.99)LISIVSK	33.75	1.1429272-1.1679305	Q8:Deamidation (NQ):20.00;C10:Oxidation or Hydroxylation (C):1000.00	2.5	dependent oxidoreductase domain containing protein	1211	HEAT	17	1844.96	Deamidation (NQ); Oxidation or Hydroxylation (C)	253480	L8GEA4	2263	68.87	31.35	1195	4.36762e+06	923.459	2	0.376193	0.986123	0.691787		195.135	897.179	596.266	1050.75	889.88	787.572	710.114	962.304
QAHFC(+15.99)ALAANCTEPAYI	28.12	0.8199504-0.8474867	C5:Oxidation or Hydroxylation (C):6.67	2.2	protein L23, putative	79	ribosomal	17	1837.81	Oxidation or Hydroxylation (C)	164710	L8H0P3	431	58.26	25.26	63	4.3376e+06	919.899	2	0.401568	0.986123	1.18729		453.841	492.679	721.764	467.117	333.938	456.779	676.081	367.868
QAHFC(+15.99)ALAANCTEPAYIK	37.33	0.88089424-0.9037799	C5:Oxidation or Hydroxylation (C):9.27	1	protein L23, putative	80	ribosomal	18	1965.91	Oxidation or Hydroxylation (C)	164710	L8H0P3	431	67.01	17.08	63	4.3376e+06	656.3	3	0.312845	0.986123	2.44108		1229.79	1176.33	1118.08	971.804	41.0529	1189.81	1104.75	820.34
QAHFCALAANC(+15.99)TEPAYI	27.55	0.8140712-0.83882415	C11:Oxidation or Hydroxylation (C):0.00	1.8	protein L23, putative	79	ribosomal	17	1837.81	Oxidation or Hydroxylation (C)	164710	L8H0P3	431	52.99	25.27	63	4.3376e+06	919.894	2	0.892207	1	0.943333		186.975	134.343	431.421	140.039	140.022	108.18	371.191	340.838
QAHFCALAANC(+15.99)TEPAYIK	40.58	0.88275-0.9099646	C11:Oxidation or Hydroxylation (C):16.36	1.1	protein L23, putative	80	ribosomal	18	1965.91	Oxidation or Hydroxylation (C)	164710	L8H0P3	431	65.46	17.09	63	4.3376e+06	656.304	3	0.733521	1	0.845015		436.64	340.881	907.581	768.573	1051.01	399.177	1684.79	288.085
QNC(+119.00)TVNYPIVADPDR	35.05	1.1117438-1.1265645	C3:Cysteinylation:1001.00	5.2	synthase alpha chain, putative	106	peroxidase	15	1822.8	Cysteinylation	283560	L8H083	466	53	18.55	92	4.34489e+06	912.401	2	1	1	1		0	0	0	0	0	0	0	0
RKVENELSGIC(+119.00)	45.28	0.9381015-0.9649962	C11:Cysteinylation:1001.00	4.1	domain containing protein	160	hypothetical	11	1365.64	Cysteinylation	23820	L8H373	15	53.27	8.36	150	4.33794e+06	683.811	2	0.100054	0.986123	2.03032		275.797	163.788	267.578	211.92	47.8211	87.1079	157.677	229.503
RKVENELSGIC(+119.00)K	55.19	0.7883853-0.8143806	C11:Cysteinylation:1001.00	0.2	domain containing protein	161	hypothetical	12	1493.73	Cysteinylation	23820	L8H373	15	72.35	5.21	150	4.33794e+06	498.907	3	0.942602	1	0.980273		879.977	651.025	497.878	462.569	710.414	617.2	967.955	336.656
SAPASRAASLVSGAQC(+15.99)YATK	35.17	1.174412-1.1966324	C16:Oxidation or Hydroxylation (C):1001.00	2.9	dependent glutamate dehydrogenase	30	AMPbinding	20	1953.96	Oxidation or Hydroxylation (C)	39660	L8H2D5	364	69.7	17.95	11	4.34333e+06	977.962	2	0.450258	0.986123	1.30868		579.286	714.541	688.967	464.046	251.215	632.911	964.413	294.24
SC(+119.00)SDLFVVQ	27.66	0.83603966-0.86233544	C2:Cysteinylation:1001.00	3.4	dehydrogenase	410	UDPglucose	9	1115.46	Cysteinylation	376800	L8H358	79	61.81	27.67	402	4.35373e+06	558.731	2	0.81532	1	0.89778		85.9512	333.462	148.33	150.578	353.727	136.525	265.579	76.8312
SC(+119.00)VVDVDPHFTPA	58.34	0.9795234-1.0057921	C2:Cysteinylation:1001.00	4.4	synthetase and ligase	2491	AMP-dependent	13	1504.63	Cysteinylation	293900	L8HIJ4	5	46.36	22.59	2479	4.36817e+06	753.309	2	0.842896	1	1.09981		48.5971	317.718	181.241	128.599	221.171	153.249	91.7446	79.0979
SGAISPC(+119.00)DVIVPAGPTGQDPAK	58.78	1.2166893-1.2404455	C7:Cysteinylation:1001.00	2	disulfideisomerase domain containing protein	135	ribosomal	22	2198.03	Cysteinylation	374090	L8GPQ3	53	62.07	23.5	114	4.33436e+06	1100.01	2	0.173278	0.986123	1.28132		136.059	140.128	155.595	143.198	156.637	76.2051	131.603	100.324
SHEGTLYC(+47.98)PVHYAPAQVEV	48.14	1.1842881-1.2083584	C8:Cysteine oxidation to cysteic acid:1001.00	1	cytochrome b reductase, putative	65	LIM	19	2146.96	Cysteine oxidation to cysteic acid	96970	L8H5V6	663	59.37	29.89	47	4.33503e+06	1074.48	2	0.299026	0.986123	0.296414		69.6705	70.6765	75.4426	0	77.4329	88.0144	91.3603	77.2881
SLC(+119.00)DSWGWEEAR	44.73	1.0039381-1.0184611	C3:Cysteinylation:1001.00	1.8	zincbinding dehydrogenase, putative	240	hypothetical	12	1556.6	Cysteinylation	70350	L8H730	113	60.86	25.05	229	4.35296e+06	779.296	2	0.659725	1	1.0542		99.7532	108.088	69.7029	109.43	98.3534	80.5179	90.8021	92.6017
SPSLIICLDSGC(+15.99)GNYEQL	29.43	1.1463228-1.170091	C12:Oxidation or Hydroxylation (C):9.30	5	protein	205	peptidase	18	1926.87	Oxidation or Hydroxylation (C)	119270	L8H0T8	319	62.03	38.68	188	4.35808e+06	964.425	2	0.70742	1	1.13444		135.834	246.785	220.126	177.431	158.913	287.25	229.065	75.6016
SQPLADIDEFC(+119.00)GK	41.82	1.0369991-1.0518277	C11:Cysteinylation:1001.00	0.8	epimerase/dehydratase family protein	179	phosphoenolpyruvate	13	1540.65	Cysteinylation	100080	L8GDE8	145	63.58	23.45	167	4.33521e+06	771.327	2	0.978238	1	1.05183		0	80.782	75.5595	0	0	37.9411	131.437	0
SQPLADIDEFC(+15.99)GKIQACK	39.53	0.873471-0.89604867	C11:Oxidation or Hydroxylation (C):4.12	2.8	epimerase/dehydratase family protein	184	phosphoenolpyruvate	18	1980.93	Oxidation or Hydroxylation (C)	100080	L8GDE8	145	68.25	20.11	167	4.33521e+06	991.453	2	0.700413	1	0.72264		93.966	2271.77	2364.93	1994.91	1665.58	1696.23	1485.24	880.122
SQPLADIDEFCGKIQAC(+15.99)K	37.83	0.873471-0.89604867	C17:Oxidation or Hydroxylation (C):0.00	2	epimerase/dehydratase family protein	184	phosphoenolpyruvate	18	1980.93	Oxidation or Hydroxylation (C)	100080	L8GDE8	145	76.25	20.13	167	4.33521e+06	991.448	2	0.719743	1	1.13279		607.97	1841.3	1879.56	1994.91	1665.58	1696.23	1025.15	880.122
STTTGHLIYRC(+119.00)	37.26	0.9350098-0.9702509	C11:Cysteinylation:1001.00	4.4	protein L35Ae, putative	31	translation	11	1369.61	Cysteinylation	38130	L8GIV4	365	52.37	6.9	21	4.33564e+06	685.812	2	0.113831	0.986123	2.19011		175.858	61.604	214.251	73.0234	54.542	48.6269	106.327	26.1243
FKSC(+31.97)LQ(+0.98)LLLK	29.34	0.9074908-0.93408227	C4:dihydroxylation C:1001.00;Q6:Deamidation (NQ):1001.00	1.9	chain release factor eRF/aRF, subunit 1, putative	875	hypothetical	10	1224.66	dihydroxylation C; Deamidation (NQ)	178290	L8HJ62	978	78.29	31.15	866	4.33819e+06	613.317	2	0.0023379	0.212749	1.72189		2037.56	2203.69	2475.12	1848.1	1082.87	1438.45	1041.45	1440.28
SVVGC(+119.00)HSLEDLVK	39.04	1.0132083-1.0252587	C5:Cysteinylation:1001.00	7.8	domain containing protein	56	phosphogluconate	13	1503.71	Cysteinylation	149990	L8GP85	72	28.55	20.73	44	4.35159e+06	752.851	2	1	1	1		0	0	0	0	0	0	0	0
TAEEIADAESAPLTDMRDPC(+119.00)PDAAR	67.47	1.0271125-1.0505921	C20:Cysteinylation:1001.00	0.5	putative	159	ubiquinol	25	2763.18	Cysteinylation	71580	L8HIC2	332	65.94	22.32	135	4.35306e+06	922.051	3	0.721716	1	1.09504		98.777	190.319	172.481	89.5726	116.479	178.33	112.662	86.3153
TAEELNC(+15.99)AFIECSAK	36.08	1.0675814-1.0907452	C7:Oxidation or Hydroxylation (C):0.00	0	aminopeptidase, type I, putative	151	Rasrelated	15	1643.72	Oxidation or Hydroxylation (C)	355850	L8HHY1	1382	64.19	13.49	137	4.34536e+06	822.848	2	0.186016	0.986123	1.17552		78.7558	91.5016	81.1004	59.9749	62.4022	78.2798	63.4863	59.19
TC(+119.00)VELGDRNPIVS	44.74	0.9832322-1.0005388	C2:Cysteinylation:1001.00	4.2	Cterminal TIM barrel domain containing protein [Source:UniProtKB/TrEMBL;Acc:L8GRZ9]	483	phosphoribosylformylglycinamidine	13	1520.7	Cysteinylation	275720	L8H1Z5	23	53.64	18.72	471	4.33741e+06	761.345	2	0.407446	0.986123	0.341247		34.9396	119.087	0	134.495	236.089	61.6011	73.6756	38.5148
TGGIPRAIC(+15.99)GGGR	31.27	0.8972857-0.9173859	C9:Oxidation or Hydroxylation (C):1001.00	1.2	binding motif containing protein	338	histidine-tRNA	13	1229.63	Oxidation or Hydroxylation (C)	76860	L8H0A5	278	81.21	20.38	326	4.33585e+06	615.811	2	0.0536216	0.986123	0.766893		5145.55	3825.07	5008.86	3556.56	5427.85	6725.02	5359.59	5181.4
TGNNIDLGTAC(+119.00)GK	52.41	0.9594322-0.97797805	C11:Cysteinylation:1001.00	3.2	type 11, putative	87	60S	13	1381.6	Cysteinylation	91060	L8GX53	869	60.72	8.15	75	4.33462e+06	691.797	2	0.662368	1	0.867324		145.309	176.056	106.654	44.8645	132.044	137.383	100.701	118.416
TIAEC(+119.00)LADELINAAK	79.65	1.1055682-1.1358266	C5:Cysteinylation:1001.00	2.7	protein	176	ribosomal	15	1692.81	Cysteinylation	220200	L8HC77	437	72.79	40.13	162	4.33729e+06	847.399	2	0.456033	0.986123	0.627296		249.198	176.185	1307.15	870.634	334.583	830.49	1681.82	690.5
TIC(+119.00)EIILPK	40.78	0.89543015-0.9133661	C3:Cysteinylation:1001.00	5.3	protein	131	singlestrand	9	1147.6	Cysteinylation	184100	L8HBV6	1750	52.34	23.74	123	4.34601e+06	574.793	2	0.558737	0.986123	2.97489		0	75.0523	111.695	101.754	0	110.138	98.885	0
TN(+0.98)SLLEGVSQPLADIDEFC(+47.98)GK	36.26	1.2281052-1.2450728	N2:Deamidation (NQ):0.00;C19:Cysteine oxidation to cysteic acid:1000.00	0	epimerase/dehydratase family protein	179	phosphoenolpyruvate	21	2284.04	Deamidation (NQ); Cysteine oxidation to cysteic acid	100080	L8GDE8	145	59.65	39.26	159	4.33521e+06	1143.03	2	0.168144	0.986123	0.0948274		0	0	55.2846	0	88.6445	87.5361	88.1107	0
TN(+0.98)SLLEGVSQPLADIDEFCGKIQAC(+15.99)K	60.12	1.0873481-1.1043329	N2:Deamidation (NQ):139.69;C25:Oxidation or Hydroxylation (C):2.36	0	epimerase/dehydratase family protein	184	phosphoenolpyruvate	26	2795.34	Deamidation (NQ); Oxidation or Hydroxylation (C)	100080	L8GDE8	145	64.88	33.71	159	4.33521e+06	932.782	3	0.951659	1	1.10974		0	67.7255	0	57.9683	51.168	0	50.5892	0
TNSLLEGVSQPLADIDEFC(+119.00)GK	74.46	0.9204779-0.9523223	C19:Cysteinylation:1001.00	1.9	epimerase/dehydratase family protein	179	phosphoenolpyruvate	21	2354.08	Cysteinylation	100080	L8GDE8	145	63.13	36.56	159	4.33521e+06	785.692	3	0.259325	0.986123	0.661155		58.9665	179.584	96.1795	195.476	133.139	204.956	278.03	137.334
TNSLLEGVSQPLADIDEFC(+15.99)GKIQ(+0.98)AC(-1.01)K	56.66	1.0762297-1.1083473	C19:Oxidation or Hydroxylation (C):0.00;Q23:Deamidation (NQ):39.87;C25:Half of a disulfide bridge:0.00	0.6	epimerase/dehydratase family protein	184	phosphoenolpyruvate	26	2794.33	Oxidation or Hydroxylation (C); Deamidation (NQ); Half of a disulfide bridge	100080	L8GDE8	145	84.96	32.95	159	4.33521e+06	932.446	3	0.75545	1	0.816581		806.099	4491.84	3742.25	711.244	2870.53	752.495	4576.3	2192.74
TNSLLEGVSQPLADIDEFC(+15.99)GKIQACK	71.7	1.0719056-1.1101999	C19:Oxidation or Hydroxylation (C):4.12	2.4	epimerase/dehydratase family protein	184	phosphoenolpyruvate	26	2794.35	Oxidation or Hydroxylation (C)	100080	L8GDE8	145	78.14	32.94	159	4.33521e+06	932.446	3	0.860894	1	0.919206		1091.88	5430.65	4280.35	3031.06	3810.61	1444.8	5940.53	3294.72
TNSLLEGVSQPLADIDEFC(+31.97)GKIQAC(-1.01)	34.32	1.0660369-1.0873481	C19:dihydroxylation C:4.12;C25:Half of a disulfide bridge:4.12	1.6	epimerase/dehydratase family protein	183	phosphoenolpyruvate	25	2681.23	dihydroxylation C; Half of a disulfide bridge	100080	L8GDE8	145	70.75	32.03	159	4.33521e+06	894.754	3	0.213847	0.986123	0.186318		0	132.377	124.731	96.3958	248.468	219.007	105.15	230.828
TNSLLEGVSQPLADIDEFC(+47.98)GK	56.82	1.226254-1.2447643	C19:Cysteine oxidation to cysteic acid:1001.00	0.6	epimerase/dehydratase family protein	179	phosphoenolpyruvate	21	2283.06	Cysteine oxidation to cysteic acid	100080	L8GDE8	145	61.07	39.24	159	4.33521e+06	1142.52	2	0.520605	0.986123	0.894332		80.3822	55.3715	57.1247	67.9739	77.0819	99.4738	50.78	69.3845
TNSLLEGVSQPLADIDEFC(-1.01)GKIQ(+0.98)AC(+15.99)K	67.09	1.0623304-1.1089648	C19:Half of a disulfide bridge:0.00;Q23:Deamidation (NQ):44.86;C25:Oxidation or Hydroxylation (C):0.00	1.9	epimerase/dehydratase family protein	184	phosphoenolpyruvate	26	2794.33	Half of a disulfide bridge; Deamidation (NQ); Oxidation or Hydroxylation (C)	100080	L8GDE8	145	76.61	32.94	159	4.33521e+06	932.446	3	0.776028	1	0.888946		1327.9	4807.06	3562.77	1752.09	3288.62	1470.85	5069.87	2602
TNSLLEGVSQPLADIDEFCGKIQAC(+15.99)K	67.04	1.0623304-1.1089648	C25:Oxidation or Hydroxylation (C):0.00	3.5	epimerase/dehydratase family protein	184	phosphoenolpyruvate	26	2794.35	Oxidation or Hydroxylation (C)	100080	L8GDE8	145	75.39	32.94	159	4.33521e+06	932.447	3	0.606329	1	0.812597		1317.45	4598.3	3349.66	1572.93	3225.61	1617.11	5114.76	2743.86
TTTPEVTDLIC(+119.00)K	34.95	0.98725003-1.0023929	C11:Cysteinylation:1001.00	2.7	protein S5, putative	39	ribosomal	12	1438.67	Cysteinylation	48210	L8HHU3	442	55.3	22.75	28	4.33304e+06	720.322	2	0.820125	1	0.894979		68.1413	177.95	249.726	87.5385	50.7249	213.896	241.577	157.631
TVSPDGSLC(+119.00)ASGGK	41.22	0.9513949-0.9764326	C9:Cysteinylation:1001.00	2.1	dehydrogenase	213	guanine	14	1396.6	Cysteinylation	364310	L8H4P8	48	59.8	6.01	200	4.33592e+06	699.297	2	0.755366	1	0.871606		34.0265	47.8208	90.4494	61.0696	73.5999	25.287	149.742	55.8811
TVTVSPDGSLC(+119.00)ASGGK	33.02	1.0246408-1.04256	C11:Cysteinylation:1001.00	1.6	dehydrogenase	213	guanine	16	1596.71	Cysteinylation	364310	L8H4P8	48	51.98	11.92	198	4.33592e+06	799.358	2	0.980573	1	0.962689		59.5669	71.6803	69.7555	0	55.5251	70.1265	89.0567	0
VC(+119.00)AFDIETTK	29.39	0.8821314-0.9124384	C2:Cysteinylation:1001.00	3.2	domain containing protein	201	polymerase	10	1244.54	Cysteinylation	288370	L8GY46	2194	60.99	22.58	192	4.36787e+06	623.258	2	0.280448	0.986123	0.533611		63.4233	94.6051	146.781	373.481	133.115	214.714	728.451	194.857
VC(+119.00)ENIPIVLVGN	34.34	0.9532497-0.97766894	C2:Cysteinylation:1001.00	4.2	protein subunit beta, putative	119	ran,	12	1387.68	Cysteinylation	333210	L8GF16	363	64.06	34.14	108	4.35502e+06	694.84	2	0.646847	1	0.834207		494.492	421.493	295.461	104.783	373.188	223.373	396.874	402.749
VC(+119.00)VVGNPANTN	36.61	0.8706872-0.89233756	C2:Cysteinylation:1001.00	3.8	protein	179	malate	11	1205.52	Cysteinylation	25570	L8HIY2	983	63.48	9.87	169	4.33812e+06	603.758	2	0.346687	0.986123	1.61847		689.806	698.52	243.116	263.869	137.463	510.339	474.518	135.329
VC(+119.00)VVGNPANTNAL	33.84	0.9591231-0.9887953	C2:Cysteinylation:1001.00	4	protein	181	malate	13	1389.64	Cysteinylation	25570	L8HIY2	983	54.36	21.06	169	4.33812e+06	695.813	2	0.723806	1	1.22872		253.036	469.427	104.492	793.162	372.487	327.398	387.414	91.415
VC(+119.00)YSPDFEK	44.85	0.8926468-0.92573434	C2:Cysteinylation:1001.00	1.9	putative	123	glutathione	9	1205.47	Cysteinylation	25690	L8HHR9	157	64.65	12.81	115	4.33406e+06	603.731	2	0.405688	0.986123	0.680304		98.1772	522.552	369.55	124.079	291.472	362.503	444.783	233.693
VGDPIC(+119.00)MGPF	36.44	0.8558393-0.87192446	C6:Cysteinylation:1001.00	2.6	protein	134	Gar1	10	1153.46	Cysteinylation	150030	L8GGA8	1115	63.19	34.39	125	4.35159e+06	577.731	2	0.703522	1	0.854049		29.1144	99.8578	132.204	145.1	96.7818	74.7331	144.292	100.443
VGDYGTSPDIYYSFPVVC(+119.00)	55.77	1.189226-1.2132953	C18:Cysteinylation:1001.00	2.9	M16 inactive domain containing protein	358	malate	18	2099.89	Cysteinylation	296910	L8HFT9	39	64.98	37.27	341	4.36833e+06	1050.92	2	0.523851	0.986123	0.790112		75.4658	157.776	165.783	180.795	237.04	300.578	156.068	82.3513
VGDYGTSPDIYYSFPVVC(+47.98)A	41.96	1.189226-1.2132953	C18:Cysteine oxidation to cysteic acid:1001.00	3.6	M16 inactive domain containing protein	359	malate	19	2099.9	Cysteine oxidation to cysteic acid	296910	L8HFT9	39	50.95	37.28	341	4.36833e+06	1050.93	2	0.141921	0.986123	0.563639		62.1136	90.4766	108.517	151.547	237.04	300.578	156.068	82.3513
VLDALFPC(+119.00)V	43.71	0.8539832-0.8716152	C8:Cysteinylation:1001.00	1	protein	208	VATPase	9	1094.51	Cysteinylation	321030	L8HH66	26	61.33	38.33	200	4.3366e+06	548.256	2	0.57141	0.986123	0.798827		58.5247	211.177	76.9131	170.856	109.038	233.203	171.84	91.2787
KVEN(+0.98)ELSGIC(+119.00)K	27.61	0.9449029-0.96221423	N4:Deamidation (NQ):1001.00;C10:Cysteinylation:1001.00	3.6	domain containing protein	161	hypothetical	11	1338.62	Deamidation (NQ); Cysteinylation	23820	L8H373	15	64.46	7.16	151	4.33794e+06	670.313	2	0.0123879	0.75153	34.5475		101.325	75.4602	151.414	63.4359	51.5548	0	0	0
VLDVGC(+119.00)GVGGPAR	47.5	0.9699418-0.986941	C6:Cysteinylation:1001.00	4.5	aminopeptidase 3, putative	114	sterol	13	1317.62	Cysteinylation	369160	L8GKC5	419	62.26	13.62	102	4.3402e+06	659.821	2	0.952139	1	1.02334		147.201	130.691	214.337	65.4961	78.8653	89.5761	130.929	266.241
VLEQLC(+119.00)GQTPVQSK	74.45	1.0456493-1.0830244	C6:Cysteinylation:1001.00	2.3	protein	66	ribosomal	14	1647.8	Cysteinylation	369900	L8GZ94	396	61.31	13.22	53	4.34027e+06	824.892	2	0.454145	0.986123	0.835564		296.305	368.487	531.366	231.289	397.352	549.379	446.075	282.708
VLEQLC(+47.98)GQTPVQSK	60.4	1.0070282-1.0261856	C6:Cysteine oxidation to cysteic acid:1001.00	4.2	protein	66	ribosomal	14	1576.78	Cysteine oxidation to cysteic acid	369900	L8GZ94	396	47.56	17.03	53	4.34027e+06	789.395	2	0.139852	0.986123	0.130593		0	0	0	0	33.7337	101.92	0	0
VNC(+119.00)PM(+15.99)LDPVFDETFV	33.48	1.1191543-1.1395313	C3:Cysteinylation:1001.00;M5:Oxidation (M):1001.00	0.6	24C-methyltransferase	58	hypothetical	15	1859.78	Cysteinylation; Oxidation (M)	237870	L8HB93	561	59.97	38.51	44	4.33531e+06	930.879	2	0.786634	1	1.08659		75.651	132.481	148.26	195.582	97.4841	198.076	144.719	74.6034
VNC(+119.00)PM(+15.99)LDPVFDETFVLDVNDPATDKVTVT	32.55	1.1188456-1.142001	C3:Cysteinylation:1001.00;M5:Oxidation (M):1001.00	0	24C-methyltransferase	72	hypothetical	29	3328.52	Cysteinylation; Oxidation (M)	237870	L8HB93	561	62.06	39.64	44	4.33531e+06	1110.49	3	1	1	1		0	0	0	0	0	0	0	0
VNC(+119.00)PMLDPVFDETFV	51.3	1.121007-1.1386051	C3:Cysteinylation:1001.00	3.5	24C-methyltransferase	58	hypothetical	15	1843.78	Cysteinylation	237870	L8HB93	561	50.66	41.35	44	4.33531e+06	922.888	2	0.365917	0.986123	1.35902		258.531	253.448	191.874	107.15	191.655	145.22	71.4228	198.664
VNC(+119.00)PMLDPVFDETFVLDVNDPATDKVTVT	28.46	1.1176106-1.1392225	C3:Cysteinylation:1001.00	0	24C-methyltransferase	72	hypothetical	29	3312.52	Cysteinylation	237870	L8HB93	561	65.77	41.6	44	4.33531e+06	1105.17	3	0.573669	0.986123	2.57107		0	0	63.4767	50.919	0	0	73.9674	0
VNDC(+119.00)VMSEPVEFWK	28.09	1.0898187-1.1108176	C4:Cysteinylation:1001.00	3.7	protein DnaK, putative	111	clathrin	14	1800.75	Cysteinylation	58850	L8H0U7	20	61.88	31.13	98	4.33923e+06	901.375	2	0.59844	1	0.771934		57.8064	254.049	79.8273	109.725	65.9181	119.076	341.605	135.106
VVDETIQSC(+119.00)PIDTR	80	1.0814801-1.1040242	C9:Cysteinylation:1001.00	3.5	initiation factor 5a, putative	321	Actinrelated	14	1693.77	Cysteinylation	23810	L8HDK5	92	58.75	12.64	308	4.33794e+06	847.874	2	0.365829	0.986123	0.669337		89.3608	51.9335	28.4905	158.225	104.847	166.166	83.8869	71.3179
VVVTEVDPIC(+119.00)ALQAC(+119.00)	27.3	1.1200807-1.1441619	C10:Cysteinylation:1001.00;C15:Cysteinylation:1001.00	3.8	subunit A, putative	299	Sadenosyl-L-homocysteine	15	1796.78	Cysteinylation; Cysteinylation	171100	L8H6B5	21	54.27	39.35	285	4.35645e+06	899.405	2	0.977727	1	0.99085		63.9354	94.9111	160.667	55.7148	50.0905	117.212	122.331	78.4617
YC(+119.00)EEHGFAGWEETSAK	75.16	0.8406805-0.8583141	C2:Cysteinylation:1001.00	3.2	lyase, putative	166	Ras	16	1961.76	Cysteinylation	270250	L8HAC7	548	56.64	15.79	151	4.34164e+06	654.917	3	0.542187	0.986123	0.675417		169.945	166.143	61.0012	32.8514	185.373	162.782	265.34	33.9579
YEGPLDDEC(+119.00)ATAIR	57.76	1.0465761-1.0623304	C9:Cysteinylation:1001.00	3.8	synthase	368	eukaryotic	14	1670.69	Cysteinylation	58740	L8GT20	8	59.61	17.65	355	4.33922e+06	836.342	2	0.831078	1	0.952363		191.558	390.325	142.365	239.269	226.282	253.287	260.498	207.366
YETLC(+119.00)DLYNDINIT	37.86	1.0675814-1.0888923	C5:Cysteinylation:1001.00	2.4	M16 family protein	279	Eukaryotic	14	1807.76	Cysteinylation	87670	L8H7J0	80	52.76	38.16	266	4.3386e+06	904.877	2	0.355918	0.986123	0.359406		0	0	0	0	0	0	59.9322	0
YGVDVGSC(+119.00)EISR	59.06	0.94521207-0.9826141	C8:Cysteinylation:1001.00	2.9	kinase	333	coronin3,	12	1402.59	Cysteinylation	53240	L8GFZ9	45	63.33	13.96	322	4.344e+06	702.294	2	0.3937	0.986123	0.798236		289.03	302.757	224.938	301.09	221.492	357.852	279.244	659.516
YGVDVGSC(+31.97)EISR	29.31	0.9204779-0.9467578	C8:dihydroxylation C:1001.00	3.9	kinase	333	coronin3,	12	1315.55	dihydroxylation C	53240	L8GFZ9	45	40.43	18.24	322	4.344e+06	658.786	2	0.58531	0.995573	0.882207		123.509	51.5443	112.694	71.5989	96.6811	115.951	94.3948	80.1376
YNGILDC(+47.98)FVQ(+0.98)VLK	30.52	1.0536811-1.0805537	C7:Cysteine oxidation to cysteic acid:1000.00;Q10:Deamidation (NQ):38.35	1.8	synthase	655	Calciumbinding	13	1559.75	Cysteine oxidation to cysteic acid; Deamidation (NQ)	69310	L8H1J4	472	72.55	29.46	643	4.35288e+06	780.87	2	0.278434	0.986123	0.731301		2158.01	830.206	2649.36	1418.88	2284.1	2443.28	1871.59	2254.45

## Sheet: PEITC_8h
																							Groups	7	7	7	7	10	10	10	10
																							Time	8h	8h	8h	8h	8h	8h	8h	8h
																							Ids	Area 7A	Area 7B	Area 7C	Area 7D	Area 10A	Area 10B	Area 10C	Area 10D
Peptide	-10LgP	1/K0	Ascore	Avg. ppm	Description	End	Function	Length	Mass	PTM	ACA1	Protein Accession	Protein Group	Quality	RT Mean	Start	XP	m/z	z	p-value	q-value	Fold change	Treatment	PEITC	PEITC	PEITC	PEITC	CTRL	CTRL	CTRL	CTRL
GAC(+119.00)DGGLDIPHSDTR	80.63	0.8273764-0.8595514	C3:Cysteinylation:1001.00	3.7	protein	180	ribosomal	15	1631.67	Cysteinylation	208100	L8GRC7	162	58.93	10.58	166	4.33995e+06	816.834	2	0.0107919	0.134099	0.591818		1448.02	1342.51	1113.67	1272.14	2169.59	2290.9	2934.7	1539.16
VVDETIQSC(+119.00)PIDTR	80	1.0814801-1.1040242	C9:Cysteinylation:1001.00	3.5	initiation factor 5a, putative	321	Actinrelated	14	1693.77	Cysteinylation	23810	L8HDK5	92	58.75	12.64	308	4.33794e+06	847.874	2	0.758866	0.936392	0.877484		213.018	36.0934	93.8745	85.6156	104.847	166.166	83.8869	71.3179
TIAEC(+119.00)LADELINAAK	79.65	1.1055682-1.1358266	C5:Cysteinylation:1001.00	2.7	protein	176	ribosomal	15	1692.81	Cysteinylation	220200	L8HC77	437	72.79	40.13	162	4.33729e+06	847.399	2	0.0102749	0.134099	0.189158		96.5171	316.702	81.1982	166.45	334.583	830.49	1681.82	690.5
NNC(+119.00)AGFFGDDDTPK	77.44	1.0088823-1.0292753	C3:Cysteinylation:1001.00	3.1	dehydrogenase	287	guanine	14	1618.6	Cysteinylation	364310	L8H4P8	48	65.22	16.69	274	4.33592e+06	810.297	2	0.150181	0.488087	0.549898		238.774	89.3234	212.406	96.4902	149.421	338.049	467.638	202.382
GAC(+47.98)DGGLDIPHSDTR	77.17	0.9993027-1.0184611	C3:Cysteine oxidation to cysteic acid:1001.00	2.7	protein	180	ribosomal	15	1560.65	Cysteine oxidation to cysteic acid	208100	L8GRC7	162	56.44	13.99	166	4.33995e+06	781.32	2	0.333286	0.667804	3.30483		73.9715	88.1454	130.282	98.5037	0	92.9199	121.107	62.334
C(+119.00)ELILDDDYLPVNDER	76.59	1.1753379-1.1920035	C1:Cysteinylation:1001.00	2.3	protein	298	peroxidase	16	2039.88	Cysteinylation	199540	L8GJT1	64	60.12	31.43	283	4.34176e+06	1020.93	2	0.853555	0.983209	1.0619		378.916	291.523	189.684	169.063	319.03	124.309	368.272	190.749
HC(+119.00)GAFAPEEAEDYLK	76.57	1.1055682-1.1231682	C2:Cysteinylation:1001.00	3.2	translation elongation factor 2, putative	1077	ATPcitrate	15	1797.73	Cysteinylation	220140	L8GXB0	7	56.62	21.6	1063	4.33729e+06	899.863	2	0.469709	0.765872	1.18747		255.774	237.897	222.131	282.674	284.905	128.866	164.543	318.073
C(+119.00)TQVIQDADGNVTELR	76.33	0.8607888-0.8706872	C1:Cysteinylation:1001.00	0	0	651	glutamine-tRNA	16	1879.84	Cysteinylation	263160	L8HDJ2	136	65.6	17.86	636	4.34129e+06	627.61	3	0.355918	0.667804	0.337437		0	0	0	0	77.1312	0	0	0
YC(+119.00)EEHGFAGWEETSAK	75.16	0.8406805-0.8583141	C2:Cysteinylation:1001.00	3.2	lyase, putative	166	Ras	16	1961.76	Cysteinylation	270250	L8HAC7	548	56.64	15.79	151	4.34164e+06	654.917	3	0.759047	0.936392	0.861724		105.609	134.44	89.1923	118.389	185.373	162.782	265.34	33.9579
TNSLLEGVSQPLADIDEFC(+119.00)GK	74.46	0.9204779-0.9523223	C19:Cysteinylation:1001.00	1.9	epimerase/dehydratase family protein	179	phosphoenolpyruvate	21	2354.08	Cysteinylation	100080	L8GDE8	145	63.13	36.56	159	4.33521e+06	785.692	3	0.0587101	0.344685	0.654869		125.817	112.273	105.52	128.559	133.139	204.956	278.03	137.334
VLEQLC(+119.00)GQTPVQSK	74.45	1.0456493-1.0830244	C6:Cysteinylation:1001.00	2.3	protein	66	ribosomal	14	1647.8	Cysteinylation	369900	L8GZ94	396	61.31	13.22	53	4.34027e+06	824.892	2	0.385384	0.691606	0.875525		388.497	340.885	347.138	351.859	397.352	549.379	446.075	282.708
DC(+119.00)DHLSFADVEKR	74.24	0.8214975-0.8382054	C2:Cysteinylation:1001.00	1.5	actin-binding protein	264	hypothetical	13	1652.69	Cysteinylation	136170	L8GT97	132	65.84	14.13	252	4.33342e+06	551.9	3	0.170299	0.522454	14.1837		179.924	276.691	367.561	279.952	0	327.828	386.095	0
C(+119.00)IHIIDSGIGMTK	73.72	1.0104272-1.0360723	C1:Cysteinylation:1001.00	3.2	reductase	88	heat	13	1505.7	Cysteinylation	117330	L8H6U2	153	49.93	19.19	76	4.34237e+06	502.901	3	0.348824	0.667804	1.25285		256.678	319.67	314.548	271.639	179.876	180.575	199.747	438.595
ANC(+47.98)VQNQLTGEFGAVPDVAR	71.81	1.1805847-1.1997182	C3:Cysteine oxidation to cysteic acid:1001.00	0	dehydrogenase complex dihydrolipoamide acetyltransferase	653	aconitate	20	2135.99	Cysteine oxidation to cysteic acid	142390	L8H690	29	63.37	34.01	634	4.34964e+06	1068.99	2	1	1	1		0	0	0	0	0	0	0	0
TNSLLEGVSQPLADIDEFC(+15.99)GKIQACK	71.7	1.0719056-1.1101999	C19:Oxidation or Hydroxylation (C):4.12	2.4	epimerase/dehydratase family protein	184	phosphoenolpyruvate	26	2794.35	Oxidation or Hydroxylation (C)	100080	L8GDE8	145	78.14	32.94	159	4.33521e+06	932.446	3	0.720616	0.934342	0.882881		2932.23	4328.31	2264.63	2277.93	3810.61	1444.8	5940.53	3294.72
C(+119.00)AIDNENAGHLMDGL	70.72	1.0607859-1.0956864	C1:Cysteinylation:1001.00	2.6	domain containing protein	98	unspecified	15	1690.67	Cysteinylation	195240	L8GZ78	304	58.11	25.66	84	4.36747e+06	846.333	2	0.272214	0.643191	0.634821		29.8346	121.715	129.558	144.377	154.538	147.63	148.378	123.549
TAEEIADAESAPLTDMRDPC(+119.00)PDAAR	67.47	1.0271125-1.0505921	C20:Cysteinylation:1001.00	0.5	putative	159	ubiquinol	25	2763.18	Cysteinylation	71580	L8HIC2	332	65.94	22.32	135	4.35306e+06	922.051	3	0.0541641	0.328595	0.66494		84.1396	90.4547	83.0978	62.438	116.479	178.33	112.662	86.3153
TNSLLEGVSQPLADIDEFC(-1.01)GKIQ(+0.98)AC(+15.99)K	67.09	1.0623304-1.1089648	C19:Half of a disulfide bridge:0.00;Q23:Deamidation (NQ):44.86;C25:Oxidation or Hydroxylation (C):0.00	1.9	epimerase/dehydratase family protein	184	phosphoenolpyruvate	26	2794.33	Half of a disulfide bridge; Deamidation (NQ); Oxidation or Hydroxylation (C)	100080	L8GDE8	145	76.61	32.94	159	4.33521e+06	932.446	3	0.224476	0.590911	0.646899		2377.77	2535.46	1096.18	1690.93	3288.62	1470.85	5069.87	2602
TNSLLEGVSQPLADIDEFCGKIQAC(+15.99)K	67.04	1.0623304-1.1089648	C25:Oxidation or Hydroxylation (C):0.00	3.5	epimerase/dehydratase family protein	184	phosphoenolpyruvate	26	2794.35	Oxidation or Hydroxylation (C)	100080	L8GDE8	145	75.39	32.94	159	4.33521e+06	932.447	3	0.475514	0.765872	0.832368		2448.55	2164.45	2543.22	2607.11	3225.61	1617.11	5114.76	2743.86
C(+119.00)DHLSFADVEK	67.03	0.95850486-0.9832322	C1:Cysteinylation:1001.00	3.3	actin-binding protein	263	hypothetical	11	1381.56	Cysteinylation	136170	L8GT97	132	66.57	14.71	253	4.33342e+06	691.779	2	0.33715	0.667804	1.3299		228.567	291.446	303.497	420.925	419.32	156.269	152.432	272.372
GETLEEYWEC(+119.00)TWK	65.49	1.1064945-1.123477	C10:Cysteinylation:1001.00	3.2	subunit A, putative	125	Sadenosyl-L-homocysteine	13	1791.71	Cysteinylation	171100	L8H6B5	21	64.16	35.33	113	4.35645e+06	896.846	2	0.616991	0.880839	1.22181		104.153	214.576	183.343	101.748	155.324	192.185	140.512	44.6027
IC(+119.00)DEVAAIPSK	65.43	0.91305685-0.9387198	C2:Cysteinylation:1001.00	2.8	aminotransferase, putative	44	ribosomal	11	1263.58	Cysteinylation	350820	L8HA34	245	71.4	13.02	34	4.3399e+06	632.79	2	0.568105	0.836301	1.32958		471.647	996.139	552.916	987.62	654.516	196.287	1533.77	416.633
DC(+119.00)DHLSFADVEK	65.42	1.0095003-1.0240228	C2:Cysteinylation:1001.00	4.2	actin-binding protein	263	hypothetical	12	1496.59	Cysteinylation	136170	L8GT97	132	55.81	17.28	252	4.33342e+06	749.292	2	0.176237	0.522454	7.41775		96.205	58.1613	78.7573	56.2299	0	99.9082	81.9219	0
C(+119.00)HDSVIQIK	65.37	0.8852242-0.9050169	C1:Cysteinylation:1001.00	3.6	protein S8e, putative	373	adenylyl	9	1160.53	Cysteinylation	288920	L8HMG4	78	68.91	7.83	365	4.36793e+06	581.257	2	0.461561	0.765872	1.26364		417.185	382.937	315.781	367.564	423.943	446.075	126.367	304.322
C(+119.00)SVGEISDALEK	65.12	0.9711782-0.9894134	C1:Cysteinylation:1001.00	5.8	protein	529	Mut	12	1368.59	Cysteinylation	265890	L8GVQ4	275	50.88	17.12	518	4.34145e+06	685.292	2	0.454863	0.765872	2.60511		97.9661	101.817	75.0323	103.517	101.868	138.725	119.031	0
ELEDLC(+119.00)NPIFTK	64.78	1.0462672-1.0669636	C6:Cysteinylation:1001.00	4.8	GroL, putative	612	high	12	1539.69	Cysteinylation	128510	L8GG56	10	60.61	28.06	601	4.33898e+06	770.841	2	0.227577	0.590911	2.61449		368.784	396.828	304.359	263.922	506.451	82.8695	287.886	20.8226
GVIC(+119.00)GEESFGTGSDHIR	64.13	0.88677067-0.9173859	C4:Cysteinylation:1001.00	3	product	387	Phosphoglucomutase,	17	1881.8	Cysteinylation	141950	L8GV41	90	59.55	14.35	371	4.34959e+06	628.266	3	0.194166	0.543666	1.31727		201.952	156.38	177.588	216.751	152.492	107.966	108.826	225.342
IC(+119.00)DEVAAIPSKR	64.13	0.7877663-0.8035498	C2:Cysteinylation:1001.00	0.7	aminotransferase, putative	45	ribosomal	12	1419.68	Cysteinylation	350820	L8HA34	245	61.71	9.56	34	4.3399e+06	710.836	2	0.971393	1	0.936915		160.761	136.344	0	99.2768	181.651	0	98.0317	158.584
C(+119.00)AIDATDNADTLK	63.29	1.0122813-1.031438	C1:Cysteinylation:1001.00	0.5	product	624	phosphoribosylamine-glycine	13	1468.62	Cysteinylation	276370	L8H537	181	57.1	9.43	612	4.33744e+06	735.303	2	0.134025	0.469086	0.132893		0	0	0	0	0	59.5511	53.8393	0
NNC(+47.98)AGFFGDDDTPK	62.81	0.9866319-1.0057921	C3:Cysteine oxidation to cysteic acid:1001.00	0.2	dehydrogenase	287	guanine	14	1547.58	Cysteine oxidation to cysteic acid	364310	L8H4P8	48	63.88	22.82	274	4.33592e+06	774.79	2	0.34554	0.667804	3.31863		68.9784	132.582	105.574	105.032	0	84.988	182.799	53.8153
FTTPADQC(+119.00)PVLDSK	62.54	1.0601681-1.0728322	C8:Cysteinylation:1001.00	0.6	ligase	410	phosphoenolpyruvate	14	1639.72	Cysteinylation	163860	L8GN92	86	61.79	15	397	4.33755e+06	820.852	2	0.828272	0.967903	0.719857		24.9296	68.1281	0	57.4643	66.7853	78.9809	68.905	0
C(+119.00)LEHNINLIK	62.5	0.97426903-0.9952852	C1:Cysteinylation:1001.00	2.6	protein L23, putative	95	ribosomal	10	1314.64	Cysteinylation	164710	L8H0P3	431	65.18	13.73	86	4.3376e+06	658.318	2	0.330411	0.667804	0.686938		226.635	207.538	198.948	198.452	277.899	486.429	536.675	114.956
C(+119.00)VENQFSESYK	61.99	0.9807597-0.99652135	C1:Cysteinylation:1001.00	2	regulator receiver domain containing protein	48	Rasrelated	11	1451.57	Cysteinylation	125060	L8HHY7	652	56.49	10.28	38	4.33668e+06	726.778	2	0.440168	0.765872	0.253895		0	0	67.0454	56.1571	58.798	122.479	125.816	0
EC(+119.00)LPNEKPAVVK	61.47	0.9773599-1.0023929	C2:Cysteinylation:1001.00	1.9	family protein	44	ribosomal	12	1444.71	Cysteinylation	360260	L8HD98	1094	61.46	7.38	33	4.35249e+06	723.349	2	0.18372	0.522454	1.48484		731.995	786.956	899.405	735.733	578.848	307.517	1036.89	424.866
LEDLC(+119.00)NPIFTK	61.46	0.9634507-1.020315	C5:Cysteinylation:1001.00	1.8	GroL, putative	612	high	11	1410.65	Cysteinylation	128510	L8GG56	10	67.53	25.51	602	4.33898e+06	706.324	2	0.00994914	0.134099	0.250565		512.387	708.563	166.236	278.008	1287.02	1471.72	2351.37	955.757
HVFGTPQKPENC(+119.00)YTDIR	60.96	0.8768734-0.89481163	C12:Cysteinylation:1001.00	2.7	kinase	28	coronin3,	17	2122.96	Cysteinylation	53240	L8GFZ9	45	58.09	11.23	12	4.344e+06	708.65	3	0.45413	0.765872	1.21812		173.019	187.66	145.177	148.461	88.1924	233.667	91.3637	168.814
C(+119.00)DHLSFADVEKR	60.4	0.80447817-0.81778437	C1:Cysteinylation:1001.00	2.5	actin-binding protein	264	hypothetical	12	1537.67	Cysteinylation	136170	L8GT97	132	59.68	11.88	253	4.33342e+06	513.557	3	0.0732354	0.369163	0.557723		167.682	232.291	107.302	258.131	261.294	440.112	446.422	217.196
VLEQLC(+47.98)GQTPVQSK	60.4	1.0070282-1.0261856	C6:Cysteine oxidation to cysteic acid:1001.00	4.2	protein	66	ribosomal	14	1576.78	Cysteine oxidation to cysteic acid	369900	L8GZ94	396	47.56	17.03	53	4.34027e+06	789.395	2	0.139852	0.478209	0.130593		0	0	0	0	33.7337	101.92	0	0
KVENELSGIC(+119.00)K	60.34	0.94335717-0.961596	C10:Cysteinylation:1001.00	1.7	domain containing protein	161	hypothetical	11	1337.63	Cysteinylation	23820	L8H373	15	74.4	7.28	151	4.33794e+06	669.805	2	0.197676	0.545106	0.727922		1531.53	1382.73	960.914	1136.24	1974.97	1924.6	2261.11	958.207
C(+119.00)IHIIDSGIGM(+15.99)TK	60.28	1.0234048-1.042869	C1:Cysteinylation:1001.00;M11:Oxidation (M):1001.00	1.4	reductase	88	heat	13	1521.7	Cysteinylation; Oxidation (M)	117330	L8H6U2	153	57.14	14.97	76	4.34237e+06	761.847	2	0.88048	1	0.954867		163.912	159.14	73.8193	139.828	220.787	74.6348	125.479	156.638
TN(+0.98)SLLEGVSQPLADIDEFCGKIQAC(+15.99)K	60.12	1.0873481-1.1043329	N2:Deamidation (NQ):139.69;C25:Oxidation or Hydroxylation (C):2.36	0	epimerase/dehydratase family protein	184	phosphoenolpyruvate	26	2795.34	Deamidation (NQ); Oxidation or Hydroxylation (C)	100080	L8GDE8	145	64.88	33.71	159	4.33521e+06	932.782	3	0.566901	0.836301	0.39456		0	62.7349	0	0	51.168	0	50.5892	0
KEC(+119.00)LPNEKPAVVK	59.98	0.8626448-0.87718266	C3:Cysteinylation:1001.00	0	family protein	44	ribosomal	13	1572.8	Cysteinylation	360260	L8HD98	1094	66.51	5.24	32	4.35249e+06	525.269	3	0.564355	0.836301	2.73087		72.4366	77.4139	0	60.7928	0	78.6548	77.9293	0
C(+119.00)EQITEALQR	59.21	0.93160886-0.9591231	C1:Cysteinylation:1001.00	2.7	Acidic ribosomal protein	382	chaperonin	10	1308.58	Cysteinylation	277960	L8GUV2	9	69.81	13.04	373	4.34461e+06	655.288	2	0.0388414	0.280252	0.446751		804.771	726.308	299.994	561.868	866.922	1645.32	1963.53	883.099
YGVDVGSC(+119.00)EISR	59.06	0.94521207-0.9826141	C8:Cysteinylation:1001.00	2.9	kinase	333	coronin3,	12	1402.59	Cysteinylation	53240	L8GFZ9	45	63.33	13.96	322	4.344e+06	702.294	2	0.141886	0.478209	1.49313		559.589	536.377	495.004	488.329	221.492	357.852	279.244	659.516
SGAISPC(+119.00)DVIVPAGPTGQDPAK	58.78	1.2166893-1.2404455	C7:Cysteinylation:1001.00	2	disulfideisomerase domain containing protein	135	ribosomal	22	2198.03	Cysteinylation	374090	L8GPQ3	53	62.07	23.5	114	4.33436e+06	1100.01	2	0.372807	0.685363	0.841765		116.389	96.0906	77.2806	91.5485	156.637	76.2051	131.603	100.324
C(+119.00)IELFNEIAEK	58.39	0.9912677-1.0162982	C1:Cysteinylation:1001.00	3.2	reductase	116	heat	11	1426.65	Cysteinylation	117330	L8H6T6	153	70.28	30.21	106	4.34237e+06	714.32	2	0.145338	0.480935	0.618078		700.287	391.719	749.788	471.07	916.91	1119.79	1407.14	459.517
SC(+119.00)VVDVDPHFTPA	58.34	0.9795234-1.0057921	C2:Cysteinylation:1001.00	4.4	synthetase and ligase	2491	AMP-dependent	13	1504.63	Cysteinylation	293900	L8HIJ4	5	46.36	22.59	2479	4.36817e+06	753.309	2	0.76622	0.936392	1.14066		160.146	52.9261	274	179.291	221.171	153.249	91.7446	79.0979
AGADAILC(+119.00)HSK	57.88	0.9223332-0.93964726	C8:Cysteinylation:1001.00	1.1	recognition motif domain containing protein	20	phosphoenolpyruvate	11	1203.54	Cysteinylation	182910	L8GDU1	540	61.3	7.54	10	4.3459e+06	602.771	2	0.233767	0.590911	0.763907		97.4314	98.4444	70.4308	77.9276	108.642	133.616	158.488	67.1939
YEGPLDDEC(+119.00)ATAIR	57.76	1.0465761-1.0623304	C9:Cysteinylation:1001.00	3.8	synthase	368	eukaryotic	14	1670.69	Cysteinylation	58740	L8GT20	8	59.61	17.65	355	4.33922e+06	836.342	2	0.680851	0.904488	1.04471		192.429	248.616	275.853	279.459	226.282	253.287	260.498	207.366
C(+119.00)YIEESGEHIVA	57.56	0.97674173-0.99652135	C1:Cysteinylation:1001.00	2.3	synthase	529	eukaryotic	12	1467.6	Cysteinylation	58740	L8GT20	8	57.13	15.75	518	4.33922e+06	734.794	2	0.180452	0.522454	0.761182		106.737	93.1568	52.8356	71.704	108.323	130.379	90.6657	87.6343
TNSLLEGVSQPLADIDEFC(+47.98)GK	56.82	1.226254-1.2447643	C19:Cysteine oxidation to cysteic acid:1001.00	0.6	epimerase/dehydratase family protein	179	phosphoenolpyruvate	21	2283.06	Cysteine oxidation to cysteic acid	100080	L8GDE8	145	61.07	39.24	159	4.33521e+06	1142.52	2	0.0190693	0.204154	0.0383184		58.2434	0	0	0	77.0819	99.4738	50.78	69.3845
TNSLLEGVSQPLADIDEFC(+15.99)GKIQ(+0.98)AC(-1.01)K	56.66	1.0762297-1.1083473	C19:Oxidation or Hydroxylation (C):0.00;Q23:Deamidation (NQ):39.87;C25:Half of a disulfide bridge:0.00	0.6	epimerase/dehydratase family protein	184	phosphoenolpyruvate	26	2794.33	Oxidation or Hydroxylation (C); Deamidation (NQ); Half of a disulfide bridge	100080	L8GDE8	145	84.96	32.95	159	4.33521e+06	932.446	3	0.956982	1	1.02379		2256.84	3531.41	1751.41	1705.98	2870.53	752.495	4576.3	2192.74
AC(+119.00)IPGDVDNGEK	56.23	0.93160886-0.9609778	C2:Cysteinylation:1001.00	1.7	protein S15, putative	23	cytochrome	12	1335.54	Cysteinylation	174430	L8HKB3	520	80.33	7.13	12	4.35668e+06	668.771	2	0.407594	0.720215	0.823825		3194.99	3631.19	2231.61	2761.89	3753.94	4073.6	4961.75	2045.98
VGDYGTSPDIYYSFPVVC(+119.00)	55.77	1.189226-1.2132953	C18:Cysteinylation:1001.00	2.9	M16 inactive domain containing protein	358	malate	18	2099.89	Cysteinylation	296910	L8HFT9	39	64.98	37.27	341	4.36833e+06	1050.92	2	0.513433	0.791905	0.821158		144.169	143.724	140.199	143.326	237.04	300.578	156.068	82.3513
ACRVC(+15.99)QWYDPGESYSEEK	55.74	0.88893557-0.9037799	C5:Oxidation or Hydroxylation (C):0.00	0.6	beta precursor proteinbinding protein 1 isoform 6, putative	655	calcium	18	2164.88	Oxidation or Hydroxylation (C)	181250	L8GSC1	511	64.63	13.13	638	4.33289e+06	722.623	3	0.231433	0.590911	6.97275		72.974	107.646	80.5777	89.9701	0	151.841	158.662	0
LC(+47.98)VIIDVLDQNR	55.68	0.98292315-1.0159892	C2:Cysteine oxidation to cysteic acid:1001.00	0	family protein	44	ribosomal	12	1447.73	Cysteine oxidation to cysteic acid	71270	L8H418	747	52.97	42.03	33	4.35303e+06	724.856	2	0.686259	0.905066	0.937331		60.7659	73.3576	87.0127	107.101	71.0573	84.0491	81.3332	110.79
RKVENELSGIC(+119.00)K	55.19	0.7883853-0.8143806	C11:Cysteinylation:1001.00	0.2	domain containing protein	161	hypothetical	12	1493.73	Cysteinylation	23820	L8H373	15	72.35	5.21	150	4.33794e+06	498.907	3	0.250176	0.620456	0.703672		612.954	525.193	299.071	363.865	710.414	617.2	967.955	336.656
C(+119.00)SGLLTVGPR	55.17	0.8607888-0.89481163	C1:Cysteinylation:1001.00	2.7	translation elongation factor 2, putative	958	ATPcitrate	10	1120.54	Cysteinylation	220140	L8GXB0	7	59.15	16.21	949	4.33729e+06	561.26	2	0.0242606	0.204181	0.794332		259.433	245.94	258.614	255.88	319.392	388.831	318.526	268.105
AFC(+47.98)QFVLDPIYR	54.92	1.020315-1.0515188	C3:Cysteine oxidation to cysteic acid:1001.00	7.4	synthase	281	eukaryotic	12	1518.72	Cysteine oxidation to cysteic acid	58740	L8GT20	8	52.05	40.56	270	4.33922e+06	760.353	2	0.785552	0.940596	0.819305		22.5191	281.324	231.722	160.872	63.4098	326.901	96.8387	261.098
IVC(+119.00)DNTLDQR	54.42	0.93439144-0.9619051	C3:Cysteinylation:1001.00	2.6	protein	207	vacuolar	10	1294.56	Cysteinylation	203630	L8GVQ1	242	68.67	6.28	198	4.33833e+06	648.283	2	0.586367	0.853751	0.804026		555.757	464.807	133.522	460.759	532.627	473.321	592.893	254.419
LGC(+119.00)QPMQGIEEVNLYK	54.11	1.1386051-1.1688564	C3:Cysteinylation:1001.00	0.3	L inhibitor family protein	62	bicaudal	16	1939.88	Cysteinylation	325180	L8HE68	326	63.89	27.59	47	4.33692e+06	647.621	3	0.129474	0.469086	0.11894		70.1634	59.0581	0	0	104.716	59.1322	54.1343	61.7676
C(+119.00)AIVDVPFGGAK	53.54	0.94397545-0.96808726	C1:Cysteinylation:1001.00	3.3	domain containing protein	108	Glutamate/Leucine/Phenylalanine/Valine	12	1294.61	Cysteinylation	144200	L8HFB5	217	60.27	24.31	97	4.35356e+06	648.298	2	0.671465	0.902355	1.26768		190.431	178.741	115.361	136.665	38.3801	446.993	80.8207	149.867
AC(+15.99)RVCQWYDPGESYSEEK	53.47	0.8821314-0.8994505	C2:Oxidation or Hydroxylation (C):0.00	0.8	beta precursor proteinbinding protein 1 isoform 6, putative	655	calcium	18	2164.88	Oxidation or Hydroxylation (C)	181250	L8GSC1	511	61.91	13.14	638	4.33289e+06	722.623	3	0.89315	1	1.04395		96.1628	116.417	55.4812	88.834	38.4743	116.717	117.833	87.7937
GFGYC(+119.00)EFEDADTANK	53.25	1.0879658-1.1006273	C5:Cysteinylation:1001.00	1.1	factor 3b subunit 1, putative	339	RNA	15	1784.67	Cysteinylation	63380	L8HEN3	653	52.93	21.77	325	4.33959e+06	893.328	2	1	1	1		0	0	0	0	0	0	0	0
LIDPEDMVNC(+119.00)PDELSMM	52.44	1.1713256-1.1978668	C10:Cysteinylation:1001.00	3.5	carboxylase	218	gelation	17	2069.81	Cysteinylation	70830	L8H3N1	33	61.42	39.46	202	4.35299e+06	1035.91	2	0.748912	0.936392	1.0905		97.423	105.748	97.4822	101.054	171.771	54.634	67.7193	112.923
TGNNIDLGTAC(+119.00)GK	52.41	0.9594322-0.97797805	C11:Cysteinylation:1001.00	3.2	type 11, putative	87	60S	13	1381.6	Cysteinylation	91060	L8GX53	869	60.72	8.15	75	4.33462e+06	691.797	2	0.0680857	0.369163	0.804049		112.367	105.813	92.1152	82.55	132.044	137.383	100.701	118.416
IENIETDLATGINLC(+119.00)	52.09	1.0759208-1.0916717	C15:Cysteinylation:1001.00	2	carboxylase	45	gelation	15	1736.8	Cysteinylation	70830	L8H3N1	33	64.33	35.09	31	4.35299e+06	869.396	2	0.0978538	0.434189	0.773562		106.905	149.986	105.393	97.7524	144.846	184.046	146	118.529
VNC(+119.00)PMLDPVFDETFV	51.3	1.121007-1.1386051	C3:Cysteinylation:1001.00	3.5	24C-methyltransferase	58	hypothetical	15	1843.78	Cysteinylation	237870	L8HB93	561	50.66	41.35	44	4.33531e+06	922.888	2	0.00953379	0.134099	2.95628		566.217	526.947	361.619	279.566	191.655	145.22	71.4228	198.664
GAC(+119.00)DGGLDIPHSDT	50.94	0.9761236-0.9993027	C3:Cysteinylation:1001.00	1.9	protein	179	ribosomal	14	1475.57	Cysteinylation	208100	L8GRC7	162	59.83	14.42	166	4.33995e+06	738.787	2	0.829631	0.967903	1.05047		132.902	59.8771	64.6124	78.9192	59.624	83.3877	103.503	64.7564
GEDEQLIEAPC(+119.00)KK	50.87	1.0336007-1.0539901	C11:Cysteinylation:1001.00	1	dehydrogenase GroESlike domain containing protein	75	methylthioribulose1-phosphate	13	1577.71	Cysteinylation	131440	L8H9E4	545	63.53	8.58	63	4.33616e+06	789.85	2	0.100198	0.434189	1.39526		132.654	108.081	118.61	118.566	55.2519	109.721	111.791	78.5046
C(+119.00)GYTGEDGFEISVPTSD	50.77	1.1015538-1.1148316	C1:Cysteinylation:1001.00	2.3	Stransferase domain containing protein	248	glycine	17	1894.72	Cysteinylation	290130	L8HBA2	670	60.16	31.31	232	4.368e+06	948.36	2	0.283221	0.644328	3.63105		132.745	76.6343	70.6371	106.352	88.4493	0	74.6039	66.6243
C(+119.00)DGYILEGEELNFY	49.52	1.0966128-1.1228595	C1:Cysteinylation:1001.00	4.1	diphosphate kinase 1, putative	237	ribosomal	14	1782.71	Cysteinylation	218640	L8HJ08	111	55.37	38.08	224	4.33722e+06	892.355	2	0.0284559	0.21579	0.392155		174.691	40.4671	57.8961	67.6726	142.687	213.438	213.133	180.424
LGGAINDSLEHVAC(+119.00)VK	49.11	0.8385148-0.85274583	C14:Cysteinylation:1001.00	1.4	factor 1-alpha, putative	126	nucleolar	16	1743.83	Cysteinylation	200430	L8GDR3	69	60.44	21.23	111	4.34183e+06	872.908	2	0.133984	0.469086	0.12951		0	0	0	0	0	60.9636	58.3056	0
LEQLC(+119.00)GQTPVQSK	48.21	1.021242-1.0373081	C5:Cysteinylation:1001.00	0	protein	66	ribosomal	13	1548.73	Cysteinylation	369900	L8GZ94	396	62.58	8.98	54	4.34027e+06	775.359	2	1	1	1		0	0	0	0	0	0	0	0
SHEGTLYC(+47.98)PVHYAPAQVEV	48.14	1.1842881-1.2083584	C8:Cysteine oxidation to cysteic acid:1001.00	1	cytochrome b reductase, putative	65	LIM	19	2146.96	Cysteine oxidation to cysteic acid	96970	L8H5V6	663	59.37	29.89	47	4.33503e+06	1074.48	2	0.629806	0.880938	0.816892		150.434	24.001	59.361	99.9839	77.4329	88.0144	91.3603	77.2881
LGC(+119.00)QPMQGIEEVNLY	47.94	1.0907452-1.125947	C3:Cysteinylation:1001.00	2.9	L inhibitor family protein	61	bicaudal	15	1811.79	Cysteinylation	325180	L8HE68	326	71.09	33.26	47	4.33692e+06	906.887	2	0.859049	0.983314	1.06468		684.01	717.407	420.327	824.908	900.46	631.27	926.708	251.378
AC(+119.00)PHETLINAEPVR	47.71	0.8304705-0.86233544	C2:Cysteinylation:1001.00	2.5	protein	74	ATP	14	1667.78	Cysteinylation	204500	L8H026	659	58.8	12.06	61	4.33838e+06	556.923	3	0.822484	0.967903	1.08308		246.345	243.84	208.484	237.536	438.831	100.779	151.212	323.269
VLDVGC(+119.00)GVGGPAR	47.5	0.9699418-0.986941	C6:Cysteinylation:1001.00	4.5	aminopeptidase 3, putative	114	sterol	13	1317.62	Cysteinylation	369160	L8GKC5	419	62.26	13.62	102	4.3402e+06	659.821	2	0.934705	1	1.05081		29.2859	290.076	177.936	198.635	78.8653	89.5761	130.929	266.241
GGIDIVLNEC(+119.00)SNR	47.38	1.0107362-1.0345275	C10:Cysteinylation:1001.00	1.7	protein L10, putative	33	HSP91	13	1507.68	Cysteinylation	271380	L8GTS5	44	62.13	21.97	21	4.33662e+06	754.849	2	0.0507086	0.328595	0.623779		92.6443	122.297	164.572	132.564	166.382	283.611	236.336	146.398
KCNVGIKC(+15.99)ATITPDEK	46.51	0.8307799-0.8474867	C8:Oxidation or Hydroxylation (C):0.00	0.5	family 3 protein	115	isocitrate	16	1734.86	Oxidation or Hydroxylation (C)	52800	L8GTE1	40	64.36	5.05	100	4.34399e+06	579.288	3	0.960753	1	1.09198		62.8803	83.7125	0	0	53.5758	0	0	69.1002
C(+119.00)AGNDDAVTLK	46.48	0.89975977-0.91027385	C1:Cysteinylation:1001.00	0.6	protein S17, putative	91	proliferating	11	1224.51	Cysteinylation	143610	L8GYX4	738	55.41	6.36	81	4.35351e+06	613.26	2	0.47437	0.765872	3.36722		86.1748	82.7357	0	58.3702	60.3023	0	0	53.6839
CNVGIKC(+15.99)ATITPDEK	45.45	0.7961225-0.8153089	C7:Oxidation or Hydroxylation (C):10.92	2	family 3 protein	115	isocitrate	15	1606.77	Oxidation or Hydroxylation (C)	52800	L8GTE1	40	66.76	6.99	101	4.34399e+06	536.59	3	0.336709	0.667804	1.21458		1191.28	1080.39	1086.81	975.831	878.144	1171.99	1139.32	534.915
RKVENELSGIC(+119.00)	45.28	0.9381015-0.9649962	C11:Cysteinylation:1001.00	4.1	domain containing protein	160	hypothetical	11	1365.64	Cysteinylation	23820	L8H373	15	53.27	8.36	150	4.33794e+06	683.811	2	0.672237	0.902355	1.26842		292.226	73.7757	278.555	64.9748	47.8211	87.1079	157.677	229.503
GAC(+31.97)DGGLDIPHSDTR	45.04	0.9999207-1.0156802	C3:dihydroxylation C:1001.00	1.3	protein	180	ribosomal	15	1544.63	dihydroxylation C	208100	L8GRC7	162	51.42	14.04	166	4.33995e+06	773.312	2	0.252273	0.620456	5.61139		48.0829	61.4602	79.8442	50.5858	0	97.8602	123.018	0
C(+15.99)NVGIKCATITPDEK	44.96	0.7961225-0.8153089	C1:Oxidation or Hydroxylation (C):2.36	2.7	family 3 protein	115	isocitrate	15	1606.77	Oxidation or Hydroxylation (C)	52800	L8GTE1	40	63.93	6.99	101	4.34399e+06	536.588	3	0.207567	0.563839	1.30483		1120.49	1021.4	1101.88	925.934	812.026	908.021	1139.32	479.502
VC(+119.00)YSPDFEK	44.85	0.8926468-0.92573434	C2:Cysteinylation:1001.00	1.9	putative	123	glutathione	9	1205.47	Cysteinylation	25690	L8HHR9	157	64.65	12.81	115	4.33406e+06	603.731	2	0.641787	0.880938	0.839293		303.261	341.794	106.258	494.782	291.472	362.503	444.783	233.693
TC(+119.00)VELGDRNPIVS	44.74	0.9832322-1.0005388	C2:Cysteinylation:1001.00	4.2	Cterminal TIM barrel domain containing protein [Source:UniProtKB/TrEMBL;Acc:L8GRZ9]	483	phosphoribosylformylglycinamidine	13	1520.7	Cysteinylation	275720	L8H1Z5	23	53.64	18.72	471	4.33741e+06	761.345	2	0.777335	0.940596	0.848351		194.316	41.0775	81.9478	32.679	236.089	61.6011	73.6756	38.5148
SLC(+119.00)DSWGWEEAR	44.73	1.0039381-1.0184611	C3:Cysteinylation:1001.00	1.8	zincbinding dehydrogenase, putative	240	hypothetical	12	1556.6	Cysteinylation	70350	L8H730	113	60.86	25.05	229	4.35296e+06	779.296	2	0.282469	0.644328	1.09826		89.7494	120.636	91.8686	97.3954	98.3534	80.5179	90.8021	92.6017
AC(+119.00)IPGDVDN(+0.98)GEK	44.63	0.9303721-0.951704	C2:Cysteinylation:1001.00;N9:Deamidation (NQ):1001.00	3.7	protein S15, putative	23	cytochrome	12	1336.53	Cysteinylation; Deamidation (NQ)	174430	L8HKB3	520	57.86	7.58	12	4.35668e+06	669.263	2	0.693308	0.907785	1.13446		134.438	312.389	227.892	245.297	162.009	154.278	405.565	139.823
IIDFPLPAEGC(+47.98)GLTSDLK	44.19	1.1500273-1.1750293	C11:Cysteine oxidation to cysteic acid:1001.00	1.7	protease regulatory subunit 6B family protein	69	pyridoxaldependent	18	1935.95	Cysteine oxidation to cysteic acid	184160	L8GGG6	301	59.03	40.4	52	4.34601e+06	968.961	2	0.506739	0.791905	0.326422		0	71.2705	0	49.9813	59.3424	0	81.9109	64.5496
C(-1.01)VSEGHPDKLC(-1.01)DQVSDAILDAC(+15.99)LANDPYSKVACETASK	43.71	0.95479536-0.9816869	C1:Half of a disulfide bridge:71.51;C11:Half of a disulfide bridge:82.54;C22:Oxidation or Hydroxylation (C):0.00	0.4	0	50	ATP:L-methionine	38	4008.78	Half of a disulfide bridge; Half of a disulfide bridge; Oxidation or Hydroxylation (C)	382880	L8GI71	13	72.75	26.8	13	4.3388e+06	802.756	5	0.735167	0.934342	0.891289		539.641	881.662	311.686	727.192	523.885	397.992	1182.24	693.237
VLDALFPC(+119.00)V	43.71	0.8539832-0.8716152	C8:Cysteinylation:1001.00	1	protein	208	VATPase	9	1094.51	Cysteinylation	321030	L8HH66	26	61.33	38.33	200	4.3366e+06	548.256	2	0.626913	0.880938	0.790301		47.5229	228.021	65.2736	219.967	109.038	233.203	171.84	91.2787
AC(+119.00)TGPAFDHFVDR	43.11	0.7772429-0.78745675	C2:Cysteinylation:1001.00	4.8	actin, putative	98	hypothetical	13	1553.64	Cysteinylation	68990	L8GPR1	1735	50.25	17.06	86	4.35284e+06	518.878	3	0.355918	0.667804	0.414425		0	0	0	0	0	0	33.9013	0
GNDEGLELC(+119.00)K	43.02	0.8682127-0.8929561	C9:Cysteinylation:1001.00	1.7	alcohol dehydrogenase family protein	228	Enolase,	10	1195.48	Cysteinylation	97820	L8GRZ9	27	64.58	9.37	219	4.33511e+06	598.743	2	0.379796	0.691229	1.76113		321.707	181.093	422.025	460.368	489.065	148.073	387.678	41.9111
C(+119.00)IDILDLYK	42.65	0.89635795-0.9303721	C1:Cysteinylation:1001.00	3.6	domain containing protein	399	GDPassociated	9	1213.57	Cysteinylation	53400	L8GXB4	172	69.37	33.27	391	4.34402e+06	607.787	2	0.0110521	0.134099	0.341548		192.308	396.996	258.997	335.254	1100.37	782.233	1331.81	424.935
C(+119.00)FEVPTGWK	42.46	0.8821314-0.9074908	C1:Cysteinylation:1001.00	2.9	product	360	Phosphoglucomutase,	9	1184.5	Cysteinylation	141950	L8GV41	90	51.52	24.52	352	4.34959e+06	593.247	2	0.569787	0.836301	0.760047		196.618	236.676	57.093	129.363	87.1506	300.708	325.825	120.618
VGDYGTSPDIYYSFPVVC(+47.98)A	41.96	1.189226-1.2132953	C18:Cysteine oxidation to cysteic acid:1001.00	3.6	M16 inactive domain containing protein	359	malate	19	2099.9	Cysteine oxidation to cysteic acid	296910	L8HFT9	39	50.95	37.28	341	4.36833e+06	1050.93	2	0.0779022	0.373111	0.519105		94.6257	103.066	63.2321	107.825	237.04	300.578	156.068	82.3513
SQPLADIDEFC(+119.00)GK	41.82	1.0369991-1.0518277	C11:Cysteinylation:1001.00	0.8	epimerase/dehydratase family protein	179	phosphoenolpyruvate	13	1540.65	Cysteinylation	100080	L8GDE8	145	63.58	23.45	167	4.33521e+06	771.327	2	0.510557	0.791905	3.21449		0	68.3446	99.9956	77.9095	0	37.9411	131.437	0
IPAEFHDC(+119.00)GNQK	41.8	0.75309813-0.76455194	C8:Cysteinylation:1001.00	0	binding domain containing protein	87	hypothetical	12	1476.61	Cysteinylation	89170	L8HAW5	1067	67.64	5.35	76	4.33868e+06	739.293	2	0.263665	0.639827	5.6174		48.373	62.0823	68.7875	76.0911	0	110.559	142.784	0
GDLC(+119.00)IDIGR	41.72	0.8369678-0.8576954	C4:Cysteinylation:1001.00	2.7	putative	196	nucleoside	9	1079.47	Cysteinylation	46530	L8GQE5	144	68.61	20.13	188	4.34777e+06	540.737	2	0.104745	0.44334	0.651643		357.735	436.118	201.234	321.585	404.836	632.969	627.881	348.005
FC(+119.00)DVATGLNDTADNL	41.37	1.0549167-1.0719056	C2:Cysteinylation:1001.00	3.2	protein S13p/S18e, putative	252	Inositol3-phosphate	15	1686.69	Cysteinylation	34540	L8GW32	143	54.36	28.93	238	4.34973e+06	844.332	2	0.0258031	0.204181	0.0596645		0	0	0	0	58.3771	0	52.8059	25.5983
TVSPDGSLC(+119.00)ASGGK	41.22	0.9513949-0.9764326	C9:Cysteinylation:1001.00	2.1	dehydrogenase	213	guanine	14	1396.6	Cysteinylation	364310	L8H4P8	48	59.8	6.01	200	4.33592e+06	699.297	2	0.325813	0.667804	0.3197		58.8273	0	55.1394	50.1549	73.5999	25.287	149.742	55.8811
TIC(+119.00)EIILPK	40.78	0.89543015-0.9133661	C3:Cysteinylation:1001.00	5.3	protein	131	singlestrand	9	1147.6	Cysteinylation	184100	L8HBV6	1750	52.34	23.74	123	4.34601e+06	574.793	2	0.643762	0.880938	2.29368		0	69.7021	76.1159	56.8165	0	110.138	98.885	0
EFTDNLC(+119.00)GGAADGEVAK	40.59	1.0984657-1.1194631	C7:Cysteinylation:1001.00	1.8	dehydrogenase	259	dihydrolipoyl	17	1814.75	Cysteinylation	152960	L8HET6	49	62.23	14.94	243	4.35363e+06	908.386	2	0.519337	0.794281	1.11343		108.753	137.038	174.662	150.105	171.433	131.843	117.69	95.5724
QAHFCALAANC(+15.99)TEPAYIK	40.58	0.88275-0.9099646	C11:Oxidation or Hydroxylation (C):16.36	1.1	protein L23, putative	80	ribosomal	18	1965.91	Oxidation or Hydroxylation (C)	164710	L8H0P3	431	65.46	17.09	63	4.3376e+06	656.304	3	0.946913	1	1.03375		339.891	887.601	989.678	778.827	1051.01	399.177	1684.79	288.085
NC(+119.00)DPEGPLML	40.12	0.88336855-0.90563536	C2:Cysteinylation:1001.00	2.7	synthase	378	eukaryotic	10	1206.47	Cysteinylation	58740	L8GT20	8	63.75	31.44	369	4.33922e+06	604.231	2	0.0691998	0.369163	0.511085		140.264	111.631	87.0648	55.8629	275.554	139.075	265.208	109.82
C(+119.00)VIIDVLDQNR	40.05	0.9751963-0.9977575	C1:Cysteinylation:1001.00	1.2	family protein	44	ribosomal	11	1405.67	Cysteinylation	71270	L8H418	747	62.77	28.01	34	4.35303e+06	703.834	2	0.844347	0.978797	0.95533		329.708	330.813	370.682	250.218	451.415	482.107	202.548	275.532
N(+0.98)M(+15.99)LGPGM(+15.99)DVPAPDMGTGPR	40.03	1.1244032-1.1355178	N1:Deamidation (NQ):1000.00;M2:Oxidation (M):69.26;M7:Oxidation (M):71.72	0	domain containing protein	156	Glutamate/Leucine/Phenylalanine/Valine	19	1944.84	Deamidation (NQ); Oxidation (M); Oxidation (M)	144200	L8HFB5	217	59.97	19.99	138	4.35356e+06	973.413	2	0.355918	0.667804	3.16672		0	0	0	100.563	0	0	0	0
SQPLADIDEFC(+15.99)GKIQACK	39.53	0.873471-0.89604867	C11:Oxidation or Hydroxylation (C):4.12	2.8	epimerase/dehydratase family protein	184	phosphoenolpyruvate	18	1980.93	Oxidation or Hydroxylation (C)	100080	L8GDE8	145	68.25	20.11	167	4.33521e+06	991.453	2	0.000154864	0.00530529	3.7514		4826.66	5369.67	5557.99	5077.48	1665.58	1696.23	1485.24	880.122
SVVGC(+119.00)HSLEDLVK	39.04	1.0132083-1.0252587	C5:Cysteinylation:1001.00	7.8	domain containing protein	56	phosphogluconate	13	1503.71	Cysteinylation	149990	L8GP85	72	28.55	20.73	44	4.35159e+06	752.851	2	1	1	1		0	0	0	0	0	0	0	0
C(-1.01)VSEGHPDKLC(-1.01)DQVSDAILDACLANDPYSKVAC(+15.99)ETASK	38.6	0.95479536-0.9816869	C1:Half of a disulfide bridge:62.39;C11:Half of a disulfide bridge:81.22;C33:Oxidation or Hydroxylation (C):0.00	2.2	0	50	ATP:L-methionine	38	4008.78	Half of a disulfide bridge; Half of a disulfide bridge; Oxidation or Hydroxylation (C)	382880	L8GI71	13	71.37	26.81	13	4.3388e+06	802.757	5	0.735167	0.934342	0.891289		539.641	881.662	311.686	727.192	523.885	397.992	1182.24	693.237
GYSIPEC(+119.00)QAK	38.44	0.89975977-0.9105831	C7:Cysteinylation:1001.00	0.1	hydratase, mitochondrial, putative	128	citrate	10	1213.51	Cysteinylation	53890	L8HAH1	16	67.22	8.33	119	4.34405e+06	607.748	2	0.040036	0.280252	2.59705		249.639	284.907	182.476	256.863	47.4349	98.6817	240.983	64.9655
KIC(+119.00)DEVAAIPSK	38.37	0.98910433-1.0085732	C3:Cysteinylation:1001.00	1.9	aminotransferase, putative	44	ribosomal	12	1391.68	Cysteinylation	350820	L8HA34	245	48.88	10.36	33	4.3399e+06	696.84	2	0.484923	0.774176	0.896946		167.846	152.702	118.381	112.781	159.999	138.894	199.659	119.158
GILPIC(+47.98)LDTPTNR	38.25	0.9764326-1.0061011	C6:Cysteine oxidation to cysteic acid:1001.00	1.1	gyrase/topoisomerase IV, A subunit	165	dihydropteridine	13	1459.73	Cysteine oxidation to cysteic acid	327230	L8GSH9	1038	64.04	37.92	153	4.34004e+06	730.864	2	0.113824	0.469086	0.110694		0	58.2875	63.0768	0	68.2507	90.7616	54.1106	73.0569
DC(+119.00)AFPLLHGV	37.86	0.87408966-0.89573944	C2:Cysteinylation:1001.00	6.6	M16 inactive domain containing protein	174	malate	10	1189.53	Cysteinylation	296910	L8HFT9	39	48.11	33.56	165	4.36833e+06	595.765	2	0.17243	0.522454	1.53408		122.915	124.176	111.1	89.9361	38.1719	76.9941	67.1788	139.467
YETLC(+119.00)DLYNDINIT	37.86	1.0675814-1.0888923	C5:Cysteinylation:1001.00	2.4	M16 family protein	279	Eukaryotic	14	1807.76	Cysteinylation	87670	L8H7J0	80	52.76	38.16	266	4.3386e+06	904.877	2	0.355918	0.667804	0.359406		0	0	0	0	0	0	59.9322	0
SQPLADIDEFCGKIQAC(+15.99)K	37.83	0.873471-0.89604867	C17:Oxidation or Hydroxylation (C):0.00	2	epimerase/dehydratase family protein	184	phosphoenolpyruvate	18	1980.93	Oxidation or Hydroxylation (C)	100080	L8GDE8	145	76.25	20.13	167	4.33521e+06	991.448	2	0.0001749	0.00530529	4.06464		4752.31	5321	5469.75	5030.41	1665.58	1696.23	1025.15	880.122
QAHFC(+15.99)ALAANCTEPAYIK	37.33	0.88089424-0.9037799	C5:Oxidation or Hydroxylation (C):9.27	1	protein L23, putative	80	ribosomal	18	1965.91	Oxidation or Hydroxylation (C)	164710	L8H0P3	431	67.01	17.08	63	4.3376e+06	656.3	3	0.674288	0.902355	1.43149		808.651	668.402	621.382	553.448	41.0529	1189.81	1104.75	820.34
KC(+31.97)GKN(+0.98)AYPLESLK	37.27	0.7982888-0.8211881	C2:dihydroxylation C:1001.00;N5:Deamidation (NQ):1001.00	2.9	synthase	20	LIM	13	1482.72	dihydroxylation C; Deamidation (NQ)	269350	L8GNN8	32	58.62	13.63	8	4.3416e+06	495.236	3	0.387604	0.691606	0.840312		302.787	261.523	268.962	394.497	437.477	247.374	309.621	502.899
STTTGHLIYRC(+119.00)	37.26	0.9350098-0.9702509	C11:Cysteinylation:1001.00	4.4	protein L35Ae, putative	31	translation	11	1369.61	Cysteinylation	38130	L8GIV4	365	52.37	6.9	21	4.33564e+06	685.812	2	0.0130301	0.148218	2.85756		161.645	184.029	130.95	126.103	54.542	48.6269	106.327	26.1243
LGC(+119.00)QPMQGIEEVNL	36.95	1.0499742-1.0753031	C3:Cysteinylation:1001.00	3.3	L inhibitor family protein	60	bicaudal	14	1648.73	Cysteinylation	325180	L8HE68	326	68.63	31.95	47	4.33692e+06	825.364	2	0.13309	0.469086	0.39445		270.71	586.677	107.582	179.725	824.745	745.905	1110.46	185.686
VC(+119.00)VVGNPANTN	36.61	0.8706872-0.89233756	C2:Cysteinylation:1001.00	3.8	protein	179	malate	11	1205.52	Cysteinylation	25570	L8HIY2	983	63.48	9.87	169	4.33812e+06	603.758	2	0.0474447	0.319812	2.82756		901.687	1084.07	448.611	656.678	137.463	510.339	474.518	135.329
VGDPIC(+119.00)MGPF	36.44	0.8558393-0.87192446	C6:Cysteinylation:1001.00	2.6	protein	134	Gar1	10	1153.46	Cysteinylation	150030	L8GGA8	1115	63.19	34.39	125	4.35159e+06	577.731	2	0.155178	0.495481	1.46032		138.696	234.055	157.456	93.265	96.7818	74.7331	144.292	100.443
TN(+0.98)SLLEGVSQPLADIDEFC(+47.98)GK	36.26	1.2281052-1.2450728	N2:Deamidation (NQ):0.00;C19:Cysteine oxidation to cysteic acid:1000.00	0	epimerase/dehydratase family protein	179	phosphoenolpyruvate	21	2284.04	Deamidation (NQ); Cysteine oxidation to cysteic acid	100080	L8GDE8	145	59.65	39.26	159	4.33521e+06	1143.03	2	0.0240084	0.204181	0.0347763		0	0	0	0	88.6445	87.5361	88.1107	0
KIWC(+119.00)FGPE	36.19	0.8329457-0.8595514	C4:Cysteinylation:1001.00	2.8	synthase	637	eukaryotic	8	1097.47	Cysteinylation	58740	L8GT20	8	61.71	26.5	630	4.33922e+06	549.734	2	0.922983	1	1.05208		57.4726	179.035	328.068	144.184	128.015	318.813	166.576	58.4342
TAEELNC(+15.99)AFIECSAK	36.08	1.0675814-1.0907452	C7:Oxidation or Hydroxylation (C):0.00	0	aminopeptidase, type I, putative	151	Rasrelated	15	1643.72	Oxidation or Hydroxylation (C)	355850	L8HHY1	1382	64.19	13.49	137	4.34536e+06	822.848	2	0.000500471	0.0130122	1.8116		103.328	117.108	139.879	116.806	62.4022	78.2798	63.4863	59.19
C(+119.00)EYEDALFLL	35.76	0.9612869-0.9801415	C1:Cysteinylation:1001.00	1	Acidic ribosomal protein	250	chaperonin	10	1333.56	Cysteinylation	277960	L8GUV2	9	63.78	42.04	241	4.34461e+06	667.772	2	0.355918	0.667804	0.378643		0	0	0	0	0	0	48.6495	0
SAPASRAASLVSGAQC(+15.99)YATK	35.17	1.174412-1.1966324	C16:Oxidation or Hydroxylation (C):1001.00	2.9	dependent glutamate dehydrogenase	30	AMPbinding	20	1953.96	Oxidation or Hydroxylation (C)	39660	L8H2D5	364	69.7	17.95	11	4.34333e+06	977.962	2	0.00167541	0.0360192	0.166069		101.022	63.9518	71.717	74.0666	251.215	632.911	964.413	294.24
DC(+47.98)AFPLLHGVTAS	35.14	0.93408227-0.96808726	C2:Cysteine oxidation to cysteic acid:1001.00	6.4	M16 inactive domain containing protein	177	malate	13	1377.62	Cysteine oxidation to cysteic acid	296910	L8HFT9	39	48.5	39.35	165	4.36833e+06	689.814	2	0.340905	0.667804	1.51315		104.545	145.536	271.777	185.23	43.9228	96.8536	162.236	211.696
KVENELSGIC(+305.07)K	35.05	0.77352864-0.78590924	C10:Glutathione disulfide:1001.00	1.8	domain containing protein	161	hypothetical	11	1523.7	Glutathione disulfide	23820	L8H373	15	61.15	9.87	151	4.33794e+06	508.897	3	1	1	1		0	0	0	0	0	0	0	0
QNC(+119.00)TVNYPIVADPDR	35.05	1.1117438-1.1265645	C3:Cysteinylation:1001.00	5.2	synthase alpha chain, putative	106	peroxidase	15	1822.8	Cysteinylation	283560	L8H083	466	53	18.55	92	4.34489e+06	912.401	2	1	1	1		0	0	0	0	0	0	0	0
TTTPEVTDLIC(+119.00)K	34.95	0.98725003-1.0023929	C11:Cysteinylation:1001.00	2.7	protein S5, putative	39	ribosomal	12	1438.67	Cysteinylation	48210	L8HHU3	442	55.3	22.75	28	4.33304e+06	720.322	2	0.130846	0.469086	0.507235		62.3461	72.778	54.351	110.902	50.7249	213.896	241.577	157.631
KVENELSGIC(+119.00)	34.35	0.88831705-0.9158398	C10:Cysteinylation:1001.00	6.3	domain containing protein	160	hypothetical	10	1209.54	Cysteinylation	23820	L8H373	15	74.67	12.17	151	4.33794e+06	605.768	2	0.119916	0.469086	0.252044		13006.6	586.717	11688.7	10760.6	20639.9	23060.4	29822.3	16756
VC(+119.00)ENIPIVLVGN	34.34	0.9532497-0.97766894	C2:Cysteinylation:1001.00	4.2	protein subunit beta, putative	119	ran,	12	1387.68	Cysteinylation	333210	L8GF16	363	64.06	34.14	108	4.35502e+06	694.84	2	0.12252	0.469086	0.560038		133.697	344.649	102.031	278.795	373.188	223.373	396.874	402.749
TNSLLEGVSQPLADIDEFC(+31.97)GKIQAC(-1.01)	34.32	1.0660369-1.0873481	C19:dihydroxylation C:4.12;C25:Half of a disulfide bridge:4.12	1.6	epimerase/dehydratase family protein	183	phosphoenolpyruvate	25	2681.23	dihydroxylation C; Half of a disulfide bridge	100080	L8GDE8	145	70.75	32.03	159	4.33521e+06	894.754	3	0.0539345	0.328595	0.0466974		63.1503	99.4536	0	0	248.468	219.007	105.15	230.828
EC(-1.01)VSEGHPDKLC(-1.01)DQVSDAILDAC(+15.99)LANDPYSKVACETASK	33.95	0.9551045-0.98230505	C2:Half of a disulfide bridge:54.23;C12:Half of a disulfide bridge:65.57;C23:Oxidation or Hydroxylation (C):3.11	3.9	0	50	ATP:L-methionine	39	4137.83	Half of a disulfide bridge; Half of a disulfide bridge; Oxidation or Hydroxylation (C)	382880	L8GI71	13	68.96	27	12	4.3388e+06	828.562	5	0.362949	0.674048	0.217723		396.642	675.718	0	398.134	558.885	451.2	526.421	357.724
VC(+119.00)VVGNPANTNAL	33.84	0.9591231-0.9887953	C2:Cysteinylation:1001.00	4	protein	181	malate	13	1389.64	Cysteinylation	25570	L8HIY2	983	54.36	21.06	169	4.33812e+06	695.813	2	0.502658	0.791905	0.698849		119.256	122.115	132.397	534.305	372.487	327.398	387.414	91.415
QADLSPLQ(+0.98)NC(+15.99)LISIVSK	33.75	1.1429272-1.1679305	Q8:Deamidation (NQ):20.00;C10:Oxidation or Hydroxylation (C):1000.00	2.5	dependent oxidoreductase domain containing protein	1211	HEAT	17	1844.96	Deamidation (NQ); Oxidation or Hydroxylation (C)	253480	L8GEA4	2263	68.87	31.35	1195	4.36762e+06	923.459	2	0.00952142	0.134099	0.522596		618.681	383.18	298.032	505.584	889.88	787.572	710.114	962.304
KENEWC(+119.00)MDL	33.55	0.9059446-0.9204779	C6:Cysteinylation:1001.00	7.8	ligase	159	Sphase	9	1285.48	Cysteinylation	300880	L8GW23	155	46.67	25.54	151	4.35337e+06	643.732	2	0.602104	0.869706	1.94344		34.1698	78.2726	68.8945	77.1116	79.1267	0	232.49	54.1434
VNC(+119.00)PM(+15.99)LDPVFDETFV	33.48	1.1191543-1.1395313	C3:Cysteinylation:1001.00;M5:Oxidation (M):1001.00	0.6	24C-methyltransferase	58	hypothetical	15	1859.78	Cysteinylation; Oxidation (M)	237870	L8HB93	561	59.97	38.51	44	4.33531e+06	930.879	2	0.0799731	0.373208	1.74434		144.216	222.798	198.036	303.324	97.4841	198.076	144.719	74.6034
AC(+31.97)IPGDVDNGEK	33.23	0.88955414-0.92326075	C2:dihydroxylation C:1001.00	2.8	protein S15, putative	23	cytochrome	12	1248.51	dihydroxylation C	174430	L8HKB3	520	58.32	10.43	12	4.35668e+06	625.258	2	0.996522	1	1.00182		201.885	154.728	388.355	100.343	169.305	411.644	107.975	160.59
C(+119.00)NGVLEGIR	33.03	0.84346485-0.8700686	C1:Cysteinylation:1001.00	0.6	synthase complex protein	708	Myosin2	9	1078.49	Cysteinylation	69690	L8HMU1	3	68.67	13.98	700	4.35291e+06	540.243	2	0.635652	0.880938	1.30114		467.549	457.767	409.389	156.895	67.1024	433.48	455.665	361.884
TVTVSPDGSLC(+119.00)ASGGK	33.02	1.0246408-1.04256	C11:Cysteinylation:1001.00	1.6	dehydrogenase	213	guanine	16	1596.71	Cysteinylation	364310	L8H4P8	48	51.98	11.92	198	4.33592e+06	799.358	2	0.0243916	0.204181	0.0412088		0	0	0	0	55.5251	70.1265	89.0567	0
GVLC(+119.00)EENMR	32.85	0.89543015-0.91645825	C4:Cysteinylation:1001.00	2.9	synthase	680	eukaryotic	9	1168.47	Cysteinylation	58740	L8GT20	8	59.56	9.22	672	4.33922e+06	585.234	2	0.181973	0.522454	0.525627		61.2574	287.397	204.004	221.883	416.92	205.267	568.775	214.476
VNC(+119.00)PM(+15.99)LDPVFDETFVLDVNDPATDKVTVT	32.55	1.1188456-1.142001	C3:Cysteinylation:1001.00;M5:Oxidation (M):1001.00	0	24C-methyltransferase	72	hypothetical	29	3328.52	Cysteinylation; Oxidation (M)	237870	L8HB93	561	62.06	39.64	44	4.33531e+06	1110.49	3	1	1	1		0	0	0	0	0	0	0	0
DGC(+119.00)LNFIEENDEVLVA	32.49	1.134283-1.1583618	C3:Cysteinylation:1001.00	3.9	reductaselike, FMN-binding, putative	101	ribosomal	16	1897.81	Cysteinylation	200090	L8H109	1158	63.72	37.72	86	4.3418e+06	949.895	2	0.739259	0.934342	0.847909		139.498	139.7	755.551	97.1987	250.045	269.434	247.763	165.876
KVENELSGIC(+47.98)KDIL	31.92	1.0576969-1.0808625	C10:Cysteine oxidation to cysteic acid:1001.00	4.2	domain containing protein	164	hypothetical	14	1607.81	Cysteine oxidation to cysteic acid	23820	L8H373	15	58.46	28.75	151	4.33794e+06	804.903	2	0.619491	0.880839	0.834857		55.513	79.6597	125.919	67.1083	110.515	43.8082	183.016	86.8139
SVLNDC(+15.99)LKSICNAEK	31.73	0.81561834-0.8329457	C6:Oxidation or Hydroxylation (C):5.79	2.8	putative	19	ribosomal	15	1651.79	Oxidation or Hydroxylation (C)	219070	L8GYZ0	262	54.58	12.34	5	4.33724e+06	826.892	2	0.000131628	0.00530529	0.152466		79.0222	142.798	62.8517	123.967	522.993	549.882	811.846	696.892
ISVLNDC(+15.99)LKSICNAEK	31.52	0.850271-0.86697537	C7:Oxidation or Hydroxylation (C):7.38	2.4	putative	19	ribosomal	16	1764.88	Oxidation or Hydroxylation (C)	219070	L8GYZ0	262	47.57	16.29	4	4.33724e+06	883.44	2	0.0254023	0.204181	0.0348549		0	0	0	0	53.8022	91.1612	138.145	0
TGGIPRAIC(+15.99)GGGR	31.27	0.8972857-0.9173859	C9:Oxidation or Hydroxylation (C):1001.00	1.2	binding motif containing protein	338	histidine-tRNA	13	1229.63	Oxidation or Hydroxylation (C)	76860	L8H0A5	278	81.21	20.38	326	4.33585e+06	615.811	2	0.287568	0.646141	0.910819		4379.98	5514.24	5424.06	5325.34	5427.85	6725.02	5359.59	5181.4
VLDALFPC(+119.00)VLGG	31.21	0.9368648-0.97890526	C8:Cysteinylation:1001.00	6.9	protein	211	VATPase	12	1321.64	Cysteinylation	321030	L8HH66	26	56.2	39.34	200	4.3366e+06	661.819	2	0.0625166	0.355563	3.35939		259.929	371.87	44.3297	383.658	46.3379	73.2405	79.1215	48.0688
IWC(+119.00)FGPE	31.1	0.8026214-0.8153089	C3:Cysteinylation:1001.00	1.1	synthase	637	eukaryotic	7	969.372	Cysteinylation	58740	L8GT20	8	62.9	31.21	631	4.33922e+06	485.685	2	0.907535	1	1.22266		0	117.414	157.641	99.5549	0	108.002	109.052	70.0112
C(+119.00)HDSVIQI	30.87	0.81314284-0.8301611	C1:Cysteinylation:1001.00	2.9	protein S8e, putative	372	adenylyl	8	1032.44	Cysteinylation	288920	L8HMG4	78	50.88	18.16	365	4.36793e+06	517.217	2	0.46994	0.765872	1.18525		97.6816	170.541	152.908	236.064	119.109	151.99	171.059	98.3902
C(+119.00)EQ(+0.98)ITEALQR	30.52	0.93253636-0.9486127	C1:Cysteinylation:1000.00;Q3:Deamidation (NQ):53.79	0.8	Acidic ribosomal protein	382	chaperonin	10	1309.56	Cysteinylation; Deamidation (NQ)	277960	L8GUV2	9	51.51	12.93	373	4.34461e+06	655.783	2	0.907188	1	1.22954		131.27	127.506	0	154.108	87.799	160.466	0	80.1098
YNGILDC(+47.98)FVQ(+0.98)VLK	30.52	1.0536811-1.0805537	C7:Cysteine oxidation to cysteic acid:1000.00;Q10:Deamidation (NQ):38.35	1.8	synthase	655	Calciumbinding	13	1559.75	Cysteine oxidation to cysteic acid; Deamidation (NQ)	69310	L8H1J4	472	72.55	29.46	643	4.35288e+06	780.87	2	0.269316	0.643191	1.10067		2588.81	2298.62	2713.81	2140.08	2284.1	2443.28	1871.59	2254.45
GC(+119.00)IDFPGQL	30.44	0.8338739-0.8536739	C2:Cysteinylation:1001.00	0.7	superfamily protein	68	hypothetical	9	1067.44	Cysteinylation	173350	L8GMC3	1323	62.99	31.07	60	4.35661e+06	534.72	2	0.11763	0.469086	1.56625		121.851	218.829	207.711	152.228	86.5603	164.205	69.2717	142.291
SPSLIICLDSGC(+15.99)GNYEQL	29.43	1.1463228-1.170091	C12:Oxidation or Hydroxylation (C):9.30	5	protein	205	peptidase	18	1926.87	Oxidation or Hydroxylation (C)	119270	L8H0T8	319	62.03	38.68	188	4.35808e+06	964.425	2	0.823892	0.967903	0.879125		41.7509	213.722	385.851	137.143	158.913	287.25	229.065	75.6016
VC(+119.00)AFDIETTK	29.39	0.8821314-0.9124384	C2:Cysteinylation:1001.00	3.2	domain containing protein	201	polymerase	10	1244.54	Cysteinylation	288370	L8GY46	2194	60.99	22.58	192	4.36787e+06	623.258	2	0.887226	1	1.07327		204.32	131.075	455.645	441.14	133.115	214.714	728.451	194.857
FKSC(+31.97)LQ(+0.98)LLLK	29.34	0.9074908-0.93408227	C4:dihydroxylation C:1001.00;Q6:Deamidation (NQ):1001.00	1.9	chain release factor eRF/aRF, subunit 1, putative	875	hypothetical	10	1224.66	dihydroxylation C; Deamidation (NQ)	178290	L8HJ62	978	78.29	31.15	866	4.33819e+06	613.317	2	0.730517	0.934342	0.93203		1072.12	1407.27	1602.4	729.267	1082.87	1438.45	1041.45	1440.28
YGVDVGSC(+31.97)EISR	29.31	0.9204779-0.9467578	C8:dihydroxylation C:1001.00	3.9	kinase	333	coronin3,	12	1315.55	dihydroxylation C	53240	L8GFZ9	45	40.43	18.24	322	4.344e+06	658.786	2	0.0750495	0.369163	0.804572		89.9931	76.3689	65.0058	79.5397	96.6811	115.951	94.3948	80.1376
KC(+15.99)NVGIKCATITPDEK	29.29	0.8382054-0.8598608	C2:Oxidation or Hydroxylation (C):13.13	2.7	family 3 protein	115	isocitrate	16	1734.86	Oxidation or Hydroxylation (C)	52800	L8GTE1	40	49.91	5.05	100	4.34399e+06	579.284	3	0.981893	1	0.960666		52.6019	70.879	0	0	0	64.4106	67.9629	0
AC(+47.98)IPGDVDNGEK	28.72	0.91707665-0.93346393	C2:Cysteine oxidation to cysteic acid:1001.00	0.4	protein S15, putative	23	cytochrome	12	1264.52	Cysteine oxidation to cysteic acid	174430	L8HKB3	520	56.2	5.46	12	4.35668e+06	633.261	2	0.345189	0.667804	3.10761		94.8555	74.9406	73.5161	92.2193	54.5817	92.7901	102.031	0
NC(+119.00)DPEGPLM	28.63	0.8422274-0.8542926	C2:Cysteinylation:1001.00	1.5	synthase	377	eukaryotic	9	1093.39	Cysteinylation	58740	L8GT20	8	59.86	18.37	369	4.33922e+06	547.695	2	0.0250485	0.204181	0.0559884		0	0	0	0	31.1728	58.7965	55.5239	0
VNC(+119.00)PMLDPVFDETFVLDVNDPATDKVTVT	28.46	1.1176106-1.1392225	C3:Cysteinylation:1001.00	0	24C-methyltransferase	72	hypothetical	29	3312.52	Cysteinylation	237870	L8HB93	561	65.77	41.6	44	4.33531e+06	1105.17	3	0.355918	0.667804	0.340989		0	0	0	0	0	0	73.9674	0
C(+119.00)EYEDALFL	28.36	0.8966672-0.9210963	C1:Cysteinylation:1001.00	2.5	Acidic ribosomal protein	249	chaperonin	9	1220.47	Cysteinylation	277960	L8GUV2	9	67.47	36.32	241	4.34461e+06	611.237	2	0.446356	0.765872	0.640786		268.196	45.6318	204.276	330.29	185.831	474.169	421.781	131.778
LVC(+119.00)FPYLGGEPSV	28.36	1.003629-1.0373081	C3:Cysteinylation:1001.00	1.9	synthetase and ligase	3319	AMP-dependent	13	1498.68	Cysteinylation	293900	L8HIJ4	5	63.84	38	3307	4.36817e+06	750.337	2	0.913314	1	1.04271		73.7516	224.003	217.397	223.936	109.783	283.408	208.778	104.743
ISVLNDCLKSIC(+15.99)NAEK	28.21	0.8450118-0.86202615	C12:Oxidation or Hydroxylation (C):0.00	0	putative	19	ribosomal	16	1764.88	Oxidation or Hydroxylation (C)	219070	L8GYZ0	262	65.22	16.25	4	4.33724e+06	589.293	3	3.53542e-07	6.13707e-05	0.01306		0	0	0	0	62.1903	86.684	120.133	53.0765
QAHFC(+15.99)ALAANCTEPAYI	28.12	0.8199504-0.8474867	C5:Oxidation or Hydroxylation (C):6.67	2.2	protein L23, putative	79	ribosomal	17	1837.81	Oxidation or Hydroxylation (C)	164710	L8H0P3	431	58.26	25.26	63	4.3376e+06	919.899	2	0.766607	0.936392	1.0518		440.252	524.005	430.448	467.562	333.938	456.779	676.081	367.868
VNDC(+119.00)VMSEPVEFWK	28.09	1.0898187-1.1108176	C4:Cysteinylation:1001.00	3.7	protein DnaK, putative	111	clathrin	14	1800.75	Cysteinylation	58850	L8H0U7	20	61.88	31.13	98	4.33923e+06	901.375	2	0.33055	0.667804	1.83649		148.815	546.598	560.508	90.3823	65.9181	119.076	341.605	135.106
C(+119.00)VRPPIIWGDLS	27.8	0.97890526-1.0082642	C1:Cysteinylation:1001.00	4.9	porin protein	604	cobalaminindependent	12	1473.71	Cysteinylation	105930	L8GPY9	24	43.79	33.12	593	4.33629e+06	737.846	2	0.21713	0.581143	0.676512		180.219	178.702	171.192	111.503	260.504	301.389	342.705	109.078
SC(+119.00)SDLFVVQ	27.66	0.83603966-0.86233544	C2:Cysteinylation:1001.00	3.4	dehydrogenase	410	UDPglucose	9	1115.46	Cysteinylation	376800	L8H358	79	61.81	27.67	402	4.35373e+06	558.731	2	0.462983	0.765872	1.40685		175.939	142.614	437.773	351.422	353.727	136.525	265.579	76.8312
KVEN(+0.98)ELSGIC(+119.00)K	27.61	0.9449029-0.96221423	N4:Deamidation (NQ):1001.00;C10:Cysteinylation:1001.00	3.6	domain containing protein	161	hypothetical	11	1338.62	Deamidation (NQ); Cysteinylation	23820	L8H373	15	64.46	7.16	151	4.33794e+06	670.313	2	0.173241	0.522454	9.8543		59.0971	128.005	0	64.2655	51.5548	0	0	0
QAHFCALAANC(+15.99)TEPAYI	27.55	0.8140712-0.83882415	C11:Oxidation or Hydroxylation (C):0.00	1.8	protein L23, putative	79	ribosomal	17	1837.81	Oxidation or Hydroxylation (C)	164710	L8H0P3	431	52.99	25.27	63	4.3376e+06	919.894	2	0.964453	1	1.01489		238.454	178.35	206.818	231.155	140.022	108.18	371.191	340.838
VVVTEVDPIC(+119.00)ALQAC(+119.00)	27.3	1.1200807-1.1441619	C10:Cysteinylation:1001.00;C15:Cysteinylation:1001.00	3.8	subunit A, putative	299	Sadenosyl-L-homocysteine	15	1796.78	Cysteinylation; Cysteinylation	171100	L8H6B5	21	54.27	39.35	285	4.35645e+06	899.405	2	6.74404e-07	6.13707e-05	0.0115417		0	0	0	0	50.0905	117.212	122.331	78.4617
EC(-1.01)VSEGHPDKLC(-1.01)DQVSDAILDACLANDPYSKVAC(+15.99)ETASK	27.09	0.9687054-0.98786813	C2:Half of a disulfide bridge:93.92;C12:Half of a disulfide bridge:115.60;C34:Oxidation or Hydroxylation (C):0.00	1.3	0	50	ATP:L-methionine	39	4137.83	Half of a disulfide bridge; Half of a disulfide bridge; Oxidation or Hydroxylation (C)	382880	L8GI71	13	61.63	26.99	12	4.3388e+06	828.554	5	0.530277	0.804254	0.845738		365.257	482.52	183.996	404.465	506.632	275.34	473.971	387.743
EC(+119.00)LPN(+0.98)EKPAVVK	26.99	0.97581446-0.9940491	C2:Cysteinylation:1001.00;N5:Deamidation (NQ):1001.00	0.4	family protein	44	ribosomal	12	1445.69	Cysteinylation; Deamidation (NQ)	360260	L8HD98	1094	72.86	7.37	33	4.35249e+06	723.853	2	0.0950062	0.432278	1.28827		331.64	351.165	320.687	299.28	244.996	276.022	328.532	182.656
M(+15.99)QNVKC(+47.98)VVVGDGAVGK	26.68	1.0465761-1.0780828	M1:Oxidation (M):1001.00;C6:Cysteine oxidation to cysteic acid:1001.00	3.7	serine endopeptidase	18	Ras	16	1666.8	Oxidation (M); Cysteine oxidation to cysteic acid	276650	L8GIH3	777	42	22.91	3	4.33745e+06	556.6	3	0.946964	1	1.02799		162.59	238.105	269.771	85.5056	304.572	116.786	257.975	87.1452
NEVYC(+15.99)QIIK	26.68	0.86140746-0.88831705	C5:Oxidation or Hydroxylation (C):1001.00	3.1	protein	1327	myosin1,	9	1124.55	Oxidation or Hydroxylation (C)	224400	L8H7M2	96	53.33	25.77	1319	4.33807e+06	563.272	2	0.783356	0.940596	1.09649		86.2985	313.382	223.733	189.649	107.715	173.353	242.628	175.223
KQQVC(+47.98)SIN(+0.98)ISPK	26.54	0.9866319-1.0079552	C5:Cysteine oxidation to cysteic acid:1000.00;N8:Deamidation (NQ):22.09	2.9	protein family protein	113	peptidylprolyl	12	1392.69	Cysteine oxidation to cysteic acid; Deamidation (NQ)	234620	L8GPH9	185	61.66	13.85	102	4.34107e+06	697.339	2	2.65538e-05	0.00161093	6.93664		1293.07	1133.93	1085.68	1135.37	212.86	125.031	126.673	231.555
NPFVVC(+47.98)GISFTPIYK	26.49	1.0610948-1.0833333	C6:Cysteine oxidation to cysteic acid:1001.00	3.7	protein L4/L1 family	1172	alphaCOP,	15	1731.85	Cysteine oxidation to cysteic acid	288360	L8GEB3	190	55.36	33.23	1158	4.36787e+06	866.914	2	0.00178117	0.0360192	4.2106		721.37	658.867	373.581	468.024	110.16	91.476	106.739	245.797
NLQ(+0.98)DATC(+305.07)VARNILLDPR	26.15	1.2194663-1.2456897	Q3:Deamidation (NQ):0.00;C7:Glutathione disulfide:1000.00	3.2	translation initiation factor 4 gamma 3 (eIF4-gamma 3), putative	404	Tcomplex	17	2217.05	Deamidation (NQ); Glutathione disulfide	53280	L8GYS4	430	66.91	34.69	388	4.34401e+06	1109.51	2	0.0742167	0.369163	2.39311		414.925	997.211	1511.62	1129.44	163.201	511.179	604.973	426.755
FNLVFNLAC(+31.97)ETK	25.95	0.9671599-0.9959033	C9:dihydroxylation C:1001.00	2.7	protein	94	NAD-dependent	12	1429.67	dihydroxylation C	64190	L8GKE8	171	69.77	35.18	83	4.33965e+06	715.837	2	0.275653	0.643191	0.713678		406.834	479.401	726.593	1037.86	654.282	605.567	1192.96	1199.45

## Sheet: SNP_8h
																							Groups	9	9	9	9	10	10	10	10
																							Time	8h	8h	8h	8h	8h	8h	8h	8h
																							Ids	Area 9A	Area 9B	Area 9C	Area 9D	Area 10A	Area 10B	Area 10C	Area 10D
Peptide	-10LgP	1/K0	Ascore	Avg. ppm	Description	End	Function	Length	Mass	PTM	ACA1	Protein Accession	Protein Group	Quality	RT Mean	Start	XP	m/z	z	p-value	q-value	Fold change	Treatment	SNP	SNP	SNP	SNP	CTRL	CTRL	CTRL	CTRL
AC(+119.00)IPGDVDN(+0.98)GEK	44.63	0.9303721-0.951704	C2:Cysteinylation:1001.00;N9:Deamidation (NQ):1001.00	3.7	protein S15, putative	23	cytochrome	12	1336.53	Cysteinylation; Deamidation (NQ)	174430	L8HKB3	520	57.86	7.58	12	4.35668e+06	669.263	2	0.34771	0.860678	0.703645		72.9115	220.748	174.151	123.959	162.009	154.278	405.565	139.823
AC(+119.00)IPGDVDNGEK	56.23	0.93160886-0.9609778	C2:Cysteinylation:1001.00	1.7	protein S15, putative	23	cytochrome	12	1335.54	Cysteinylation	174430	L8HKB3	520	80.33	7.13	12	4.35668e+06	668.771	2	0.879014	0.993668	0.959014		4049.99	4723.89	2048.9	3349.87	3753.94	4073.6	4961.75	2045.98
AC(+119.00)PHETLINAEPVR	47.71	0.8304705-0.86233544	C2:Cysteinylation:1001.00	2.5	protein	74	ATP	14	1667.78	Cysteinylation	204500	L8H026	659	58.8	12.06	61	4.33838e+06	556.923	3	0.994487	1	1.00387		236.953	220.775	74.2083	565.54	438.831	100.779	151.212	323.269
AC(+119.00)TGPAFDHFVDR	43.11	0.7772429-0.78745675	C2:Cysteinylation:1001.00	4.8	actin, putative	98	hypothetical	13	1553.64	Cysteinylation	68990	L8GPR1	1735	50.25	17.06	86	4.35284e+06	518.878	3	0.465602	0.860678	3.12559		0	49.0674	0	65.9406	0	0	33.9013	0
AC(+15.99)RVCQWYDPGESYSEEK	53.47	0.8821314-0.8994505	C2:Oxidation or Hydroxylation (C):0.00	0.8	beta precursor proteinbinding protein 1 isoform 6, putative	655	calcium	18	2164.88	Oxidation or Hydroxylation (C)	181250	L8GSC1	511	61.91	13.14	638	4.33289e+06	722.623	3	0.777055	0.93862	0.891538		81.0928	32.1043	110.516	102.005	38.4743	116.717	117.833	87.7937
AC(+31.97)IPGDVDNGEK	33.23	0.88955414-0.92326075	C2:dihydroxylation C:1001.00	2.8	protein S15, putative	23	cytochrome	12	1248.51	dihydroxylation C	174430	L8HKB3	520	58.32	10.43	12	4.35668e+06	625.258	2	0.146447	0.833054	1.67297		269.673	407.996	360.325	238.779	169.305	411.644	107.975	160.59
AC(+47.98)IPGDVDNGEK	28.72	0.91707665-0.93346393	C2:Cysteine oxidation to cysteic acid:1001.00	0.4	protein S15, putative	23	cytochrome	12	1264.52	Cysteine oxidation to cysteic acid	174430	L8HKB3	520	56.2	5.46	12	4.35668e+06	633.261	2	0.983309	1	1.03539		0	198.619	62.5181	47.8266	54.5817	92.7901	102.031	0
ACRVC(+15.99)QWYDPGESYSEEK	55.74	0.88893557-0.9037799	C5:Oxidation or Hydroxylation (C):0.00	0.6	beta precursor proteinbinding protein 1 isoform 6, putative	655	calcium	18	2164.88	Oxidation or Hydroxylation (C)	181250	L8GSC1	511	64.63	13.13	638	4.33289e+06	722.623	3	0.212572	0.860678	7.7629		57.3044	147.804	104.714	98.6454	0	151.841	158.662	0
AFC(+47.98)QFVLDPIYR	54.92	1.020315-1.0515188	C3:Cysteine oxidation to cysteic acid:1001.00	7.4	synthase	281	eukaryotic	12	1518.72	Cysteine oxidation to cysteic acid	58740	L8GT20	8	52.05	40.56	270	4.33922e+06	760.353	2	0.481183	0.860678	1.40142		134.095	279.188	336.867	160.3	63.4098	326.901	96.8387	261.098
AGADAILC(+119.00)HSK	57.88	0.9223332-0.93964726	C8:Cysteinylation:1001.00	1.1	recognition motif domain containing protein	20	phosphoenolpyruvate	11	1203.54	Cysteinylation	182910	L8GDU1	540	61.3	7.54	10	4.3459e+06	602.771	2	0.19585	0.860678	0.6529		105.155	47.4296	51.091	110.242	108.642	133.616	158.488	67.1939
ANC(+47.98)VQNQLTGEFGAVPDVAR	71.81	1.1805847-1.1997182	C3:Cysteine oxidation to cysteic acid:1001.00	0	dehydrogenase complex dihydrolipoamide acetyltransferase	653	aconitate	20	2135.99	Cysteine oxidation to cysteic acid	142390	L8H690	29	63.37	34.01	634	4.34964e+06	1068.99	2	0.355918	0.860678	3.34723		0	125.528	0	0	0	0	0	0
C(+119.00)AGNDDAVTLK	46.48	0.89975977-0.91027385	C1:Cysteinylation:1001.00	0.6	protein S17, putative	91	proliferating	11	1224.51	Cysteinylation	143610	L8GYX4	738	55.41	6.36	81	4.35351e+06	613.26	2	0.944445	1	1.13158		78.4285	0	0	67.6777	60.3023	0	0	53.6839
C(+119.00)AIDATDNADTLK	63.29	1.0122813-1.031438	C1:Cysteinylation:1001.00	0.5	product	624	phosphoribosylamine-glycine	13	1468.62	Cysteinylation	276370	L8H537	181	57.1	9.43	612	4.33744e+06	735.303	2	0.969943	1	1.06804		0	73.6538	56.6431	0	0	59.5511	53.8393	0
C(+119.00)AIDNENAGHLMDGL	70.72	1.0607859-1.0956864	C1:Cysteinylation:1001.00	2.6	domain containing protein	98	unspecified	15	1690.67	Cysteinylation	195240	L8GZ78	304	58.11	25.66	84	4.36747e+06	846.333	2	0.00749307	0.45458	0.470788		60.3385	69.6587	108.704	44.9681	154.538	147.63	148.378	123.549
C(+119.00)AIVDVPFGGAK	53.54	0.94397545-0.96808726	C1:Cysteinylation:1001.00	3.3	domain containing protein	108	Glutamate/Leucine/Phenylalanine/Valine	12	1294.61	Cysteinylation	144200	L8HFB5	217	60.27	24.31	97	4.35356e+06	648.298	2	0.314281	0.860678	2.01048		100.868	503.198	174.556	383.186	38.3801	446.993	80.8207	149.867
VNC(+119.00)PMLDPVFDETFV	51.3	1.121007-1.1386051	C3:Cysteinylation:1001.00	3.5	24C-methyltransferase	58	hypothetical	15	1843.78	Cysteinylation	237870	L8HB93	561	50.66	41.35	44	4.33531e+06	922.888	2	0.0242989	0.479054	2.17552		383.26	255.246	256.26	352.875	191.655	145.22	71.4228	198.664
C(+119.00)DHLSFADVEK	67.03	0.95850486-0.9832322	C1:Cysteinylation:1001.00	3.3	actin-binding protein	263	hypothetical	11	1381.56	Cysteinylation	136170	L8GT97	132	66.57	14.71	253	4.33342e+06	691.779	2	0.560376	0.870564	1.41533		858.24	114.596	160.075	693.406	419.32	156.269	152.432	272.372
C(+119.00)DHLSFADVEKR	60.4	0.80447817-0.81778437	C1:Cysteinylation:1001.00	2.5	actin-binding protein	264	hypothetical	12	1537.67	Cysteinylation	136170	L8GT97	132	59.68	11.88	253	4.33342e+06	513.557	3	0.700015	0.929778	1.0891		393.04	314.644	448.922	282.572	261.294	440.112	446.422	217.196
C(+119.00)ELILDDDYLPVNDER	76.59	1.1753379-1.1920035	C1:Cysteinylation:1001.00	2.3	protein	298	peroxidase	16	2039.88	Cysteinylation	199540	L8GJT1	64	60.12	31.43	283	4.34176e+06	1020.93	2	0.710437	0.929778	1.155		380.302	396.953	270.097	121.59	319.03	124.309	368.272	190.749
C(+119.00)EQ(+0.98)ITEALQR	30.52	0.93253636-0.9486127	C1:Cysteinylation:1000.00;Q3:Deamidation (NQ):53.79	0.8	Acidic ribosomal protein	382	chaperonin	10	1309.56	Cysteinylation; Deamidation (NQ)	277960	L8GUV2	9	51.51	12.93	373	4.34461e+06	655.783	2	0.701156	0.929778	0.455832		0	179.68	0	271.192	87.799	160.466	0	80.1098
C(+119.00)EQITEALQR	59.21	0.93160886-0.9591231	C1:Cysteinylation:1001.00	2.7	Acidic ribosomal protein	382	chaperonin	10	1308.58	Cysteinylation	277960	L8GUV2	9	69.81	13.04	373	4.34461e+06	655.288	2	0.142408	0.833054	1.53473		2156.68	2495.23	1293.56	1971.15	866.922	1645.32	1963.53	883.099
C(+119.00)EYEDALFL	28.36	0.8966672-0.9210963	C1:Cysteinylation:1001.00	2.5	Acidic ribosomal protein	249	chaperonin	9	1220.47	Cysteinylation	277960	L8GUV2	9	67.47	36.32	241	4.34461e+06	611.237	2	0.775726	0.93862	1.17884		589.534	604.34	306.962	86.4816	185.831	474.169	421.781	131.778
C(+119.00)EYEDALFLL	35.76	0.9612869-0.9801415	C1:Cysteinylation:1001.00	1	Acidic ribosomal protein	250	chaperonin	10	1333.56	Cysteinylation	277960	L8GUV2	9	63.78	42.04	241	4.34461e+06	667.772	2	0.448728	0.860678	3.8077		0	117.74	0	86.8572	0	0	48.6495	0
C(+119.00)FEVPTGWK	42.46	0.8821314-0.9074908	C1:Cysteinylation:1001.00	2.9	product	360	Phosphoglucomutase,	9	1184.5	Cysteinylation	141950	L8GV41	90	51.52	24.52	352	4.34959e+06	593.247	2	0.109081	0.780932	0.526464		91.3394	75.1394	100.5	114.709	87.1506	300.708	325.825	120.618
C(+119.00)GYTGEDGFEISVPTSD	50.77	1.1015538-1.1148316	C1:Cysteinylation:1001.00	2.3	Stransferase domain containing protein	248	glycine	17	1894.72	Cysteinylation	290130	L8HBA2	670	60.16	31.31	232	4.368e+06	948.36	2	0.903544	1	0.828306		0	61.4873	68.2954	49.2806	88.4493	0	74.6039	66.6243
C(+119.00)HDSVIQI	30.87	0.81314284-0.8301611	C1:Cysteinylation:1001.00	2.9	protein S8e, putative	372	adenylyl	8	1032.44	Cysteinylation	288920	L8HMG4	78	50.88	18.16	365	4.36793e+06	517.217	2	0.0885348	0.671389	0.682474		124.938	72.354	104.46	69.999	119.109	151.99	171.059	98.3902
C(+119.00)HDSVIQIK	65.37	0.8852242-0.9050169	C1:Cysteinylation:1001.00	3.6	protein S8e, putative	373	adenylyl	9	1160.53	Cysteinylation	288920	L8HMG4	78	68.91	7.83	365	4.36793e+06	581.257	2	0.159143	0.835254	1.60441		517.783	442.251	443.269	474.75	423.943	446.075	126.367	304.322
C(+119.00)IDILDLYK	42.65	0.89635795-0.9303721	C1:Cysteinylation:1001.00	3.6	domain containing protein	399	GDPassociated	9	1213.57	Cysteinylation	53400	L8GXB4	172	69.37	33.27	391	4.34402e+06	607.787	2	0.519377	0.860678	1.36165		1750.45	2034.53	387.457	1213.57	1100.37	782.233	1331.81	424.935
C(+119.00)IELFNEIAEK	58.39	0.9912677-1.0162982	C1:Cysteinylation:1001.00	3.2	reductase	116	heat	11	1426.65	Cysteinylation	117330	L8H6T6	153	70.28	30.21	106	4.34237e+06	714.32	2	0.497408	0.860678	1.29039		1540.24	1766.24	557.421	1213.85	916.91	1119.79	1407.14	459.517
C(+119.00)IHIIDSGIGM(+15.99)TK	60.28	1.0234048-1.042869	C1:Cysteinylation:1001.00;M11:Oxidation (M):1001.00	1.4	reductase	88	heat	13	1521.7	Cysteinylation; Oxidation (M)	117330	L8H6U2	153	57.14	14.97	76	4.34237e+06	761.847	2	0.585858	0.887102	1.16279		176.326	107.595	160	195.054	220.787	74.6348	125.479	156.638
C(+119.00)IHIIDSGIGMTK	73.72	1.0104272-1.0360723	C1:Cysteinylation:1001.00	3.2	reductase	88	heat	13	1505.7	Cysteinylation	117330	L8H6U2	153	49.93	19.19	76	4.34237e+06	502.901	3	0.247747	0.860678	0.657175		123.775	108.748	317.042	124.374	179.876	180.575	199.747	438.595
C(+119.00)LEHNINLIK	62.5	0.97426903-0.9952852	C1:Cysteinylation:1001.00	2.6	protein L23, putative	95	ribosomal	10	1314.64	Cysteinylation	164710	L8H0P3	431	65.18	13.73	86	4.3376e+06	658.318	2	0.814306	0.962361	1.17498		75.7224	823.361	334.394	762.44	277.899	486.429	536.675	114.956
C(+119.00)NGVLEGIR	33.03	0.84346485-0.8700686	C1:Cysteinylation:1001.00	0.6	synthase complex protein	708	Myosin2	9	1078.49	Cysteinylation	69690	L8HMU1	3	68.67	13.98	700	4.35291e+06	540.243	2	0.92303	1	0.948004		412.512	151.561	378.181	163.847	67.1024	433.48	455.665	361.884
C(+119.00)SGLLTVGPR	55.17	0.8607888-0.89481163	C1:Cysteinylation:1001.00	2.7	translation elongation factor 2, putative	958	ATPcitrate	10	1120.54	Cysteinylation	220140	L8GXB0	7	59.15	16.21	949	4.33729e+06	561.26	2	0.299901	0.860678	0.850924		224.445	311.292	221.724	358.929	319.392	388.831	318.526	268.105
C(+119.00)SVGEISDALEK	65.12	0.9711782-0.9894134	C1:Cysteinylation:1001.00	5.8	protein	529	Mut	12	1368.59	Cysteinylation	265890	L8GVQ4	275	50.88	17.12	518	4.34145e+06	685.292	2	0.330265	0.860678	3.59044		116.192	201.966	95.5399	124.683	101.868	138.725	119.031	0
C(+119.00)TQVIQDADGNVTELR	76.33	0.8607888-0.8706872	C1:Cysteinylation:1001.00	0	0	651	glutamine-tRNA	16	1879.84	Cysteinylation	263160	L8HDJ2	136	65.6	17.86	636	4.34129e+06	627.61	3	0.550415	0.870564	2.81744		75.0082	0	0	64.7949	77.1312	0	0	0
C(+119.00)VENQFSESYK	61.99	0.9807597-0.99652135	C1:Cysteinylation:1001.00	2	regulator receiver domain containing protein	48	Rasrelated	11	1451.57	Cysteinylation	125060	L8HHY7	652	56.49	10.28	38	4.33668e+06	726.778	2	0.659429	0.923743	1.74951		28.7709	103.978	92.3987	30.7087	58.798	122.479	125.816	0
C(+119.00)VIIDVLDQNR	40.05	0.9751963-0.9977575	C1:Cysteinylation:1001.00	1.2	family protein	44	ribosomal	11	1405.67	Cysteinylation	71270	L8H418	747	62.77	28.01	34	4.35303e+06	703.834	2	0.293902	0.860678	0.580025		148.622	404.979	353.301	64.6466	451.415	482.107	202.548	275.532
C(+119.00)VRPPIIWGDLS	27.8	0.97890526-1.0082642	C1:Cysteinylation:1001.00	4.9	porin protein	604	cobalaminindependent	12	1473.71	Cysteinylation	105930	L8GPY9	24	43.79	33.12	593	4.33629e+06	737.846	2	0.802819	0.954987	1.08375		160.168	353.28	250.024	286.175	260.504	301.389	342.705	109.078
C(+119.00)YIEESGEHIVA	57.56	0.97674173-0.99652135	C1:Cysteinylation:1001.00	2.3	synthase	529	eukaryotic	12	1467.6	Cysteinylation	58740	L8GT20	8	57.13	15.75	518	4.33922e+06	734.794	2	0.140859	0.833054	0.623625		95.1322	32.3288	55.8815	98.7543	108.323	130.379	90.6657	87.6343
C(+119.00)DGYILEGEELNFY	49.52	1.0966128-1.1228595	C1:Cysteinylation:1001.00	4.1	diphosphate kinase 1, putative	237	ribosomal	14	1782.71	Cysteinylation	218640	L8HJ08	111	55.37	38.08	224	4.33722e+06	892.355	2	0.019618	0.479054	1.56615		213.036	326.653	337.767	299.764	142.687	213.438	213.133	180.424
C(-1.01)VSEGHPDKLC(-1.01)DQVSDAILDAC(+15.99)LANDPYSKVACETASK	43.71	0.95479536-0.9816869	C1:Half of a disulfide bridge:71.51;C11:Half of a disulfide bridge:82.54;C22:Oxidation or Hydroxylation (C):0.00	0.4	0	50	ATP:L-methionine	38	4008.78	Half of a disulfide bridge; Half of a disulfide bridge; Oxidation or Hydroxylation (C)	382880	L8GI71	13	72.75	26.8	13	4.3388e+06	802.756	5	0.297677	0.860678	1.68606		1251.8	1429.4	2199.68	350.865	523.885	397.992	1182.24	693.237
C(-1.01)VSEGHPDKLC(-1.01)DQVSDAILDACLANDPYSKVAC(+15.99)ETASK	38.6	0.95479536-0.9816869	C1:Half of a disulfide bridge:62.39;C11:Half of a disulfide bridge:81.22;C33:Oxidation or Hydroxylation (C):0.00	2.2	0	50	ATP:L-methionine	38	4008.78	Half of a disulfide bridge; Half of a disulfide bridge; Oxidation or Hydroxylation (C)	382880	L8GI71	13	71.37	26.81	13	4.3388e+06	802.757	5	0.297677	0.860678	1.68606		1251.8	1429.4	2199.68	350.865	523.885	397.992	1182.24	693.237
CNVGIKC(+15.99)ATITPDEK	45.45	0.7961225-0.8153089	C7:Oxidation or Hydroxylation (C):10.92	2	family 3 protein	115	isocitrate	15	1606.77	Oxidation or Hydroxylation (C)	52800	L8GTE1	40	66.76	6.99	101	4.34399e+06	536.59	3	0.0733462	0.671389	1.49338		1321.97	1273.02	1470	1261.02	878.144	1171.99	1139.32	534.915
DC(+119.00)AFPLLHGV	37.86	0.87408966-0.89573944	C2:Cysteinylation:1001.00	6.6	M16 inactive domain containing protein	174	malate	10	1189.53	Cysteinylation	296910	L8HFT9	39	48.11	33.56	165	4.36833e+06	595.765	2	0.49823	0.860678	1.27346		167.208	67.7001	74.2246	86.1895	38.1719	76.9941	67.1788	139.467
DC(+119.00)DHLSFADVEK	65.42	1.0095003-1.0240228	C2:Cysteinylation:1001.00	4.2	actin-binding protein	263	hypothetical	12	1496.59	Cysteinylation	136170	L8GT97	132	55.81	17.28	252	4.33342e+06	749.292	2	0.540471	0.870564	3.06379		135.276	76.3805	69.7969	0	0	99.9082	81.9219	0
DC(+119.00)DHLSFADVEKR	74.24	0.8214975-0.8382054	C2:Cysteinylation:1001.00	1.5	actin-binding protein	264	hypothetical	13	1652.69	Cysteinylation	136170	L8GT97	132	65.84	14.13	252	4.33342e+06	551.9	3	0.564431	0.870564	3.91448		0	541.347	378.497	145.043	0	327.828	386.095	0
DC(+47.98)AFPLLHGVTAS	35.14	0.93408227-0.96808726	C2:Cysteine oxidation to cysteic acid:1001.00	6.4	M16 inactive domain containing protein	177	malate	13	1377.62	Cysteine oxidation to cysteic acid	296910	L8HFT9	39	48.5	39.35	165	4.36833e+06	689.814	2	0.69701	0.929778	1.18058		90.7359	235.987	102.338	129.521	43.9228	96.8536	162.236	211.696
C(+15.99)NVGIKCATITPDEK	44.96	0.7961225-0.8153089	C1:Oxidation or Hydroxylation (C):2.36	2.7	family 3 protein	115	isocitrate	15	1606.77	Oxidation or Hydroxylation (C)	52800	L8GTE1	40	63.93	6.99	101	4.34399e+06	536.588	3	0.0422837	0.513042	1.62478		1227.5	1294.55	1470	1201.78	812.026	908.021	1139.32	479.502
EC(+119.00)LPN(+0.98)EKPAVVK	26.99	0.97581446-0.9940491	C2:Cysteinylation:1001.00;N5:Deamidation (NQ):1001.00	0.4	family protein	44	ribosomal	12	1445.69	Cysteinylation; Deamidation (NQ)	360260	L8HD98	1094	72.86	7.37	33	4.35249e+06	723.853	2	0.242558	0.860678	1.20236		331.197	353.329	267.104	271.332	244.996	276.022	328.532	182.656
EC(+119.00)LPNEKPAVVK	61.47	0.9773599-1.0023929	C2:Cysteinylation:1001.00	1.9	family protein	44	ribosomal	12	1444.71	Cysteinylation	360260	L8HD98	1094	61.46	7.38	33	4.35249e+06	723.349	2	0.603505	0.887102	1.19892		373.184	985.819	753.478	584.502	578.848	307.517	1036.89	424.866
EC(-1.01)VSEGHPDKLC(-1.01)DQVSDAILDAC(+15.99)LANDPYSKVACETASK	33.95	0.9551045-0.98230505	C2:Half of a disulfide bridge:54.23;C12:Half of a disulfide bridge:65.57;C23:Oxidation or Hydroxylation (C):3.11	3.9	0	50	ATP:L-methionine	39	4137.83	Half of a disulfide bridge; Half of a disulfide bridge; Oxidation or Hydroxylation (C)	382880	L8GI71	13	68.96	27	12	4.3388e+06	828.562	5	0.146471	0.833054	1.46961		525.775	710.753	1218.94	486.278	558.885	451.2	526.421	357.724
EC(-1.01)VSEGHPDKLC(-1.01)DQVSDAILDACLANDPYSKVAC(+15.99)ETASK	27.09	0.9687054-0.98786813	C2:Half of a disulfide bridge:93.92;C12:Half of a disulfide bridge:115.60;C34:Oxidation or Hydroxylation (C):0.00	1.3	0	50	ATP:L-methionine	39	4137.83	Half of a disulfide bridge; Half of a disulfide bridge; Oxidation or Hydroxylation (C)	382880	L8GI71	13	61.63	26.99	12	4.3388e+06	828.554	5	0.0533883	0.571569	1.79046		767.332	579.244	1218.94	486.278	506.632	275.34	473.971	387.743
EFTDNLC(+119.00)GGAADGEVAK	40.59	1.0984657-1.1194631	C7:Cysteinylation:1001.00	1.8	dehydrogenase	259	dihydrolipoyl	17	1814.75	Cysteinylation	152960	L8HET6	49	62.23	14.94	243	4.35363e+06	908.386	2	0.995928	1	0.99918		150.552	127.672	136.256	96.7528	171.433	131.843	117.69	95.5724
ELEDLC(+119.00)NPIFTK	64.78	1.0462672-1.0669636	C6:Cysteinylation:1001.00	4.8	GroL, putative	612	high	12	1539.69	Cysteinylation	128510	L8GG56	10	60.61	28.06	601	4.33898e+06	770.841	2	0.399587	0.860678	2.04801		303.077	522.565	98.0853	284.915	506.451	82.8695	287.886	20.8226
FC(+119.00)DVATGLNDTADNL	41.37	1.0549167-1.0719056	C2:Cysteinylation:1001.00	3.2	protein S13p/S18e, putative	252	Inositol3-phosphate	15	1686.69	Cysteinylation	34540	L8GW32	143	54.36	28.93	238	4.34973e+06	844.332	2	0.0258031	0.479054	0.0596645		0	0	0	0	58.3771	0	52.8059	25.5983
FKSC(+31.97)LQ(+0.98)LLLK	29.34	0.9074908-0.93408227	C4:dihydroxylation C:1001.00;Q6:Deamidation (NQ):1001.00	1.9	chain release factor eRF/aRF, subunit 1, putative	875	hypothetical	10	1224.66	dihydroxylation C; Deamidation (NQ)	178290	L8HJ62	978	78.29	31.15	866	4.33819e+06	613.317	2	0.153887	0.835254	1.52669		3341.1	1519.44	2295.48	1089.21	1082.87	1438.45	1041.45	1440.28
FNLVFNLAC(+31.97)ETK	25.95	0.9671599-0.9959033	C9:dihydroxylation C:1001.00	2.7	protein	94	NAD-dependent	12	1429.67	dihydroxylation C	64190	L8GKE8	171	69.77	35.18	83	4.33965e+06	715.837	2	0.765566	0.93862	0.905182		1142.26	813.293	1098.05	373.119	654.282	605.567	1192.96	1199.45
FTTPADQC(+119.00)PVLDSK	62.54	1.0601681-1.0728322	C8:Cysteinylation:1001.00	0.6	ligase	410	phosphoenolpyruvate	14	1639.72	Cysteinylation	163860	L8GN92	86	61.79	15	397	4.33755e+06	820.852	2	0.473579	0.860678	2.26899		52.3317	62.8854	66.7239	43.8717	66.7853	78.9809	68.905	0
GAC(+119.00)DGGLDIPHSDT	50.94	0.9761236-0.9993027	C3:Cysteinylation:1001.00	1.9	protein	179	ribosomal	14	1475.57	Cysteinylation	208100	L8GRC7	162	59.83	14.42	166	4.33995e+06	738.787	2	0.730269	0.93002	1.05655		90.0666	87.1787	62.0742	85.2001	59.624	83.3877	103.503	64.7564
GAC(+119.00)DGGLDIPHSDTR	80.63	0.8273764-0.8595514	C3:Cysteinylation:1001.00	3.7	protein	180	ribosomal	15	1631.67	Cysteinylation	208100	L8GRC7	162	58.93	10.58	166	4.33995e+06	816.834	2	0.483526	0.860678	1.11048		2572.4	2427.23	2125.02	2573.12	2169.59	2290.9	2934.7	1539.16
GAC(+31.97)DGGLDIPHSDTR	45.04	0.9999207-1.0156802	C3:dihydroxylation C:1001.00	1.3	protein	180	ribosomal	15	1544.63	dihydroxylation C	208100	L8GRC7	162	51.42	14.04	166	4.33995e+06	773.312	2	0.979161	1	0.949596		0	122.43	79.9548	0	0	97.8602	123.018	0
GAC(+47.98)DGGLDIPHSDTR	77.17	0.9993027-1.0184611	C3:Cysteine oxidation to cysteic acid:1001.00	2.7	protein	180	ribosomal	15	1560.65	Cysteine oxidation to cysteic acid	208100	L8GRC7	162	56.44	13.99	166	4.33995e+06	781.32	2	0.962715	1	1.08291		0	208.725	56.038	82.4739	0	92.9199	121.107	62.334
GC(+119.00)IDFPGQL	30.44	0.8338739-0.8536739	C2:Cysteinylation:1001.00	0.7	superfamily protein	68	hypothetical	9	1067.44	Cysteinylation	173350	L8GMC3	1323	62.99	31.07	60	4.35661e+06	534.72	2	0.75262	0.93862	1.12525		78.9535	222.847	183.742	69.4785	86.5603	164.205	69.2717	142.291
GDLC(+119.00)IDIGR	41.72	0.8369678-0.8576954	C4:Cysteinylation:1001.00	2.7	putative	196	nucleoside	9	1079.47	Cysteinylation	46530	L8GQE5	144	68.61	20.13	188	4.34777e+06	540.737	2	0.865751	0.990083	1.06319		746.944	731.103	642.069	204.04	404.836	632.969	627.881	348.005
GEDEQLIEAPC(+119.00)KK	50.87	1.0336007-1.0539901	C11:Cysteinylation:1001.00	1	dehydrogenase GroESlike domain containing protein	75	methylthioribulose1-phosphate	13	1577.71	Cysteinylation	131440	L8H9E4	545	63.53	8.58	63	4.33616e+06	789.85	2	0.31523	0.860678	1.23733		86.5441	139.551	99.3647	103.915	55.2519	109.721	111.791	78.5046
GETLEEYWEC(+119.00)TWK	65.49	1.1064945-1.123477	C10:Cysteinylation:1001.00	3.2	subunit A, putative	125	Sadenosyl-L-homocysteine	13	1791.71	Cysteinylation	171100	L8H6B5	21	64.16	35.33	113	4.35645e+06	896.846	2	0.507452	0.860678	1.57752		35.8046	432.362	256.405	291.892	155.324	192.185	140.512	44.6027
GFGYC(+119.00)EFEDADTANK	53.25	1.0879658-1.1006273	C5:Cysteinylation:1001.00	1.1	factor 3b subunit 1, putative	339	RNA	15	1784.67	Cysteinylation	63380	L8HEN3	653	52.93	21.77	325	4.33959e+06	893.328	2	0.355918	0.860678	2.52962		0	0	0	40.9469	0	0	0	0
GGIDIVLNEC(+119.00)SNR	47.38	1.0107362-1.0345275	C10:Cysteinylation:1001.00	1.7	protein L10, putative	33	HSP91	13	1507.68	Cysteinylation	271380	L8GTS5	44	62.13	21.97	21	4.33662e+06	754.849	2	0.136299	0.833054	1.5034		180.319	372.942	307.976	402.71	166.382	283.611	236.336	146.398
GILPIC(+47.98)LDTPTNR	38.25	0.9764326-1.0061011	C6:Cysteine oxidation to cysteic acid:1001.00	1.1	gyrase/topoisomerase IV, A subunit	165	dihydropteridine	13	1459.73	Cysteine oxidation to cysteic acid	327230	L8GSH9	1038	64.04	37.92	153	4.34004e+06	730.864	2	0.765306	0.93862	1.04188		60.561	87.0532	70.5081	77.6253	68.2507	90.7616	54.1106	73.0569
GNDEGLELC(+119.00)K	43.02	0.8682127-0.8929561	C9:Cysteinylation:1001.00	1.7	alcohol dehydrogenase family protein	228	Enolase,	10	1195.48	Cysteinylation	97820	L8GRZ9	27	64.58	9.37	219	4.33511e+06	598.743	2	0.424656	0.860678	1.65011		250.441	211.768	364.031	451.85	489.065	148.073	387.678	41.9111
GVIC(+119.00)GEESFGTGSDHIR	64.13	0.88677067-0.9173859	C4:Cysteinylation:1001.00	3	product	387	Phosphoglucomutase,	17	1881.8	Cysteinylation	141950	L8GV41	90	59.55	14.35	371	4.34959e+06	628.266	3	0.274467	0.860678	0.624746		228.764	96.5403	59.4187	46.8708	152.492	107.966	108.826	225.342
GVLC(+119.00)EENMR	32.85	0.89543015-0.91645825	C4:Cysteinylation:1001.00	2.9	synthase	680	eukaryotic	9	1168.47	Cysteinylation	58740	L8GT20	8	59.56	9.22	672	4.33922e+06	585.234	2	0.928395	1	1.03002		301.399	441.41	444.262	198.819	416.92	205.267	568.775	214.476
GYSIPEC(+119.00)QAK	38.44	0.89975977-0.9105831	C7:Cysteinylation:1001.00	0.1	hydratase, mitochondrial, putative	128	citrate	10	1213.51	Cysteinylation	53890	L8HAH1	16	67.22	8.33	119	4.34405e+06	607.748	2	0.730736	0.93002	0.605673		0	249.237	236.82	167.081	47.4349	98.6817	240.983	64.9655
HC(+119.00)GAFAPEEAEDYLK	76.57	1.1055682-1.1231682	C2:Cysteinylation:1001.00	3.2	translation elongation factor 2, putative	1077	ATPcitrate	15	1797.73	Cysteinylation	220140	L8GXB0	7	56.62	21.6	1063	4.33729e+06	899.863	2	0.975972	1	0.989538		269.942	141.957	128.937	372.882	284.905	128.866	164.543	318.073
HVFGTPQKPENC(+119.00)YTDIR	60.96	0.8768734-0.89481163	C12:Cysteinylation:1001.00	2.7	kinase	28	coronin3,	17	2122.96	Cysteinylation	53240	L8GFZ9	45	58.09	11.23	12	4.344e+06	708.65	3	0.783903	0.93862	1.10226		175.918	237.886	76.0274	147.469	88.1924	233.667	91.3637	168.814
IC(+119.00)DEVAAIPSK	65.43	0.91305685-0.9387198	C2:Cysteinylation:1001.00	2.8	aminotransferase, putative	44	ribosomal	11	1263.58	Cysteinylation	350820	L8HA34	245	71.4	13.02	34	4.3399e+06	632.79	2	0.0876363	0.671389	2.49861		1254.09	1881.8	1002.56	1352.4	654.516	196.287	1533.77	416.633
IC(+119.00)DEVAAIPSKR	64.13	0.7877663-0.8035498	C2:Cysteinylation:1001.00	0.7	aminotransferase, putative	45	ribosomal	12	1419.68	Cysteinylation	350820	L8HA34	245	61.71	9.56	34	4.3399e+06	710.836	2	0.345078	0.860678	3.66225		240.184	112.415	90.5813	207.707	181.651	0	98.0317	158.584
IENIETDLATGINLC(+119.00)	52.09	1.0759208-1.0916717	C15:Cysteinylation:1001.00	2	carboxylase	45	gelation	15	1736.8	Cysteinylation	70830	L8H3N1	33	64.33	35.09	31	4.35299e+06	869.396	2	0.243362	0.860678	1.2957		182.766	249.013	116.104	246.074	144.846	184.046	146	118.529
IIDFPLPAEGC(+47.98)GLTSDLK	44.19	1.1500273-1.1750293	C11:Cysteine oxidation to cysteic acid:1001.00	1.7	protease regulatory subunit 6B family protein	69	pyridoxaldependent	18	1935.95	Cysteine oxidation to cysteic acid	184160	L8GGG6	301	59.03	40.4	52	4.34601e+06	968.961	2	0.326908	0.860678	3.09263		67.2512	72.7439	70.5709	83.1362	59.3424	0	81.9109	64.5496
IPAEFHDC(+119.00)GNQK	41.8	0.75309813-0.76455194	C8:Cysteinylation:1001.00	0	binding domain containing protein	87	hypothetical	12	1476.61	Cysteinylation	89170	L8HAW5	1067	67.64	5.35	76	4.33868e+06	739.293	2	0.919059	1	0.818131		0	92.7097	76.2851	0	0	110.559	142.784	0
ISVLNDC(+15.99)LKSICNAEK	31.52	0.850271-0.86697537	C7:Oxidation or Hydroxylation (C):7.38	2.4	putative	19	ribosomal	16	1764.88	Oxidation or Hydroxylation (C)	219070	L8GYZ0	262	47.57	16.29	4	4.33724e+06	883.44	2	0.246368	0.860678	4.42003		69.3496	148.787	125.298	200.029	53.8022	91.1612	138.145	0
STTTGHLIYRC(+119.00)	37.26	0.9350098-0.9702509	C11:Cysteinylation:1001.00	4.4	protein L35Ae, putative	31	translation	11	1369.61	Cysteinylation	38130	L8GIV4	365	52.37	6.9	21	4.33564e+06	685.812	2	0.0289538	0.479054	2.47288		89.3103	129.107	167.611	142.545	54.542	48.6269	106.327	26.1243
IVC(+119.00)DNTLDQR	54.42	0.93439144-0.9619051	C3:Cysteinylation:1001.00	2.6	protein	207	vacuolar	10	1294.56	Cysteinylation	203630	L8GVQ1	242	68.67	6.28	198	4.33833e+06	648.283	2	0.49831	0.860678	1.14975		558.731	507.694	459.136	510.233	532.627	473.321	592.893	254.419
IWC(+119.00)FGPE	31.1	0.8026214-0.8153089	C3:Cysteinylation:1001.00	1.1	synthase	637	eukaryotic	7	969.372	Cysteinylation	58740	L8GT20	8	62.9	31.21	631	4.33922e+06	485.685	2	0.963232	1	1.08224		0	151.574	140.025	53.2973	0	108.002	109.052	70.0112
KC(+15.99)NVGIKCATITPDEK	29.29	0.8382054-0.8598608	C2:Oxidation or Hydroxylation (C):13.13	2.7	family 3 protein	115	isocitrate	16	1734.86	Oxidation or Hydroxylation (C)	52800	L8GTE1	40	49.91	5.05	100	4.34399e+06	579.284	3	0.52062	0.860678	3.02008		0	58.5059	108.968	57.122	0	64.4106	67.9629	0
KC(+31.97)GKN(+0.98)AYPLESLK	37.27	0.7982888-0.8211881	C2:dihydroxylation C:1001.00;N5:Deamidation (NQ):1001.00	2.9	synthase	20	LIM	13	1482.72	dihydroxylation C; Deamidation (NQ)	269350	L8GNN8	32	58.62	13.63	8	4.3416e+06	495.236	3	0.356781	0.860678	1.20309		424.011	368.301	403.148	560.742	437.477	247.374	309.621	502.899
KCNVGIKC(+15.99)ATITPDEK	46.51	0.8307799-0.8474867	C8:Oxidation or Hydroxylation (C):0.00	0.5	family 3 protein	115	isocitrate	16	1734.86	Oxidation or Hydroxylation (C)	52800	L8GTE1	40	64.36	5.05	100	4.34399e+06	579.288	3	0.505711	0.860678	3.08459		65.4458	0	69.7685	73.4005	53.5758	0	0	69.1002
KEC(+119.00)LPNEKPAVVK	59.98	0.8626448-0.87718266	C3:Cysteinylation:1001.00	0	family protein	44	ribosomal	13	1572.8	Cysteinylation	360260	L8HD98	1094	66.51	5.24	32	4.35249e+06	525.269	3	0.512393	0.860678	3.24254		0	121.219	90.7572	61.5904	0	78.6548	77.9293	0
KENEWC(+119.00)MDL	33.55	0.9059446-0.9204779	C6:Cysteinylation:1001.00	7.8	ligase	159	Sphase	9	1285.48	Cysteinylation	300880	L8GW23	155	46.67	25.54	151	4.35337e+06	643.732	2	0.460904	0.860678	2.57835		55.6655	85.5012	121.915	75.8625	79.1267	0	232.49	54.1434
KIC(+119.00)DEVAAIPSK	38.37	0.98910433-1.0085732	C3:Cysteinylation:1001.00	1.9	aminotransferase, putative	44	ribosomal	12	1391.68	Cysteinylation	350820	L8HA34	245	48.88	10.36	33	4.3399e+06	696.84	2	0.33139	0.860678	0.800661		145.086	85.052	183.86	95.7656	159.999	138.894	199.659	119.158
KIWC(+119.00)FGPE	36.19	0.8329457-0.8595514	C4:Cysteinylation:1001.00	2.8	synthase	637	eukaryotic	8	1097.47	Cysteinylation	58740	L8GT20	8	61.71	26.5	630	4.33922e+06	549.734	2	0.3017	0.860678	1.53303		221.065	245.72	145.359	277.893	128.015	318.813	166.576	58.4342
VNC(+119.00)PM(+15.99)LDPVFDETFVLDVNDPATDKVTVT	32.55	1.1188456-1.142001	C3:Cysteinylation:1001.00;M5:Oxidation (M):1001.00	0	24C-methyltransferase	72	hypothetical	29	3328.52	Cysteinylation; Oxidation (M)	237870	L8HB93	561	62.06	39.64	44	4.33531e+06	1110.49	3	8.92926e-08	1.62513e-05	61.0217		50.0247	56.0919	54.091	91.3543	0	0	0	0
DGC(+119.00)LNFIEENDEVLVA	32.49	1.134283-1.1583618	C3:Cysteinylation:1001.00	3.9	reductaselike, FMN-binding, putative	101	ribosomal	16	1897.81	Cysteinylation	200090	L8H109	1158	63.72	37.72	86	4.3418e+06	949.895	2	0.0112908	0.479054	1.80336		428.039	471.796	498.194	291.064	250.045	269.434	247.763	165.876
KVENELSGIC(+119.00)	34.35	0.88831705-0.9158398	C10:Cysteinylation:1001.00	6.3	domain containing protein	160	hypothetical	10	1209.54	Cysteinylation	23820	L8H373	15	74.67	12.17	151	4.33794e+06	605.768	2	0.475037	0.860678	0.522712		24059.3	31277.1	925.544	25493.5	20639.9	23060.4	29822.3	16756
KVENELSGIC(+119.00)K	60.34	0.94335717-0.961596	C10:Cysteinylation:1001.00	1.7	domain containing protein	161	hypothetical	11	1337.63	Cysteinylation	23820	L8H373	15	74.4	7.28	151	4.33794e+06	669.805	2	0.448632	0.860678	1.18243		2042.33	2343.11	1641.36	2049.55	1974.97	1924.6	2261.11	958.207
KVENELSGIC(+305.07)K	35.05	0.77352864-0.78590924	C10:Glutathione disulfide:1001.00	1.8	domain containing protein	161	hypothetical	11	1523.7	Glutathione disulfide	23820	L8H373	15	61.15	9.87	151	4.33794e+06	508.897	3	0.355918	0.860678	3.50918		151.644	0	0	0	0	0	0	0
KVENELSGIC(+47.98)KDIL	31.92	1.0576969-1.0808625	C10:Cysteine oxidation to cysteic acid:1001.00	4.2	domain containing protein	164	hypothetical	14	1607.81	Cysteine oxidation to cysteic acid	23820	L8H373	15	58.46	28.75	151	4.33794e+06	804.903	2	0.775989	0.93862	0.883891		119.858	89.3785	35.7273	122.672	110.515	43.8082	183.016	86.8139
LC(+47.98)VIIDVLDQNR	55.68	0.98292315-1.0159892	C2:Cysteine oxidation to cysteic acid:1001.00	0	family protein	44	ribosomal	12	1447.73	Cysteine oxidation to cysteic acid	71270	L8H418	747	52.97	42.03	33	4.35303e+06	724.856	2	0.0871179	0.671389	1.7028		242.795	100.583	92.2118	200.915	71.0573	84.0491	81.3332	110.79
LEDLC(+119.00)NPIFTK	61.46	0.9634507-1.020315	C5:Cysteinylation:1001.00	1.8	GroL, putative	612	high	11	1410.65	Cysteinylation	128510	L8GG56	10	67.53	25.51	602	4.33898e+06	706.324	2	0.385217	0.860678	1.24082		1381.54	2544.6	1537.49	1866.85	1287.02	1471.72	2351.37	955.757
LEQLC(+119.00)GQTPVQSK	48.21	1.021242-1.0373081	C5:Cysteinylation:1001.00	0	protein	66	ribosomal	13	1548.73	Cysteinylation	369900	L8GZ94	396	62.58	8.98	54	4.34027e+06	775.359	2	1	1	1		0	0	0	0	0	0	0	0
LGC(+119.00)QPMQGIEEVNL	36.95	1.0499742-1.0753031	C3:Cysteinylation:1001.00	3.3	L inhibitor family protein	60	bicaudal	14	1648.73	Cysteinylation	325180	L8HE68	326	68.63	31.95	47	4.33692e+06	825.364	2	0.555695	0.870564	1.29835		820.712	1089.54	639.731	630.12	824.745	745.905	1110.46	185.686
LGC(+119.00)QPMQGIEEVNLY	47.94	1.0907452-1.125947	C3:Cysteinylation:1001.00	2.9	L inhibitor family protein	61	bicaudal	15	1811.79	Cysteinylation	325180	L8HE68	326	71.09	33.26	47	4.33692e+06	906.887	2	0.179948	0.860678	1.79173		1757.12	1314.89	583.275	1012.69	900.46	631.27	926.708	251.378
LGC(+119.00)QPMQGIEEVNLYK	54.11	1.1386051-1.1688564	C3:Cysteinylation:1001.00	0.3	L inhibitor family protein	62	bicaudal	16	1939.88	Cysteinylation	325180	L8HE68	326	63.89	27.59	47	4.33692e+06	647.621	3	0.196577	0.860678	1.30877		111.73	101.408	74.1054	72.3503	104.716	59.1322	54.1343	61.7676
LGGAINDSLEHVAC(+119.00)VK	49.11	0.8385148-0.85274583	C14:Cysteinylation:1001.00	1.4	factor 1-alpha, putative	126	nucleolar	16	1743.83	Cysteinylation	200430	L8GDR3	69	60.44	21.23	111	4.34183e+06	872.908	2	0.978973	1	0.955592		0	0	69.0552	42.9215	0	60.9636	58.3056	0
LIDPEDMVNC(+119.00)PDELSMM	52.44	1.1713256-1.1978668	C10:Cysteinylation:1001.00	3.5	carboxylase	218	gelation	17	2069.81	Cysteinylation	70830	L8H3N1	33	61.42	39.46	202	4.35299e+06	1035.91	2	0.162992	0.835254	1.52686		131.105	122.819	166.622	145.373	171.771	54.634	67.7193	112.923
LVC(+119.00)FPYLGGEPSV	28.36	1.003629-1.0373081	C3:Cysteinylation:1001.00	1.9	synthetase and ligase	3319	AMP-dependent	13	1498.68	Cysteinylation	293900	L8HIJ4	5	63.84	38	3307	4.36817e+06	750.337	2	0.459502	0.860678	1.24864		133.532	226.99	240.73	226.664	109.783	283.408	208.778	104.743
M(+15.99)QNVKC(+47.98)VVVGDGAVGK	26.68	1.0465761-1.0780828	M1:Oxidation (M):1001.00;C6:Cysteine oxidation to cysteic acid:1001.00	3.7	serine endopeptidase	18	Ras	16	1666.8	Oxidation (M); Cysteine oxidation to cysteic acid	276650	L8GIH3	777	42	22.91	3	4.33745e+06	556.6	3	0.524919	0.860678	0.75213		95.5298	91.0921	96.3299	305.277	304.572	116.786	257.975	87.1452
N(+0.98)M(+15.99)LGPGM(+15.99)DVPAPDMGTGPR	40.03	1.1244032-1.1355178	N1:Deamidation (NQ):1000.00;M2:Oxidation (M):69.26;M7:Oxidation (M):71.72	0	domain containing protein	156	Glutamate/Leucine/Phenylalanine/Valine	19	1944.84	Deamidation (NQ); Oxidation (M); Oxidation (M)	144200	L8HFB5	217	59.97	19.99	138	4.35356e+06	973.413	2	0.134601	0.833054	7.75965		0	0	50.2339	72.1724	0	0	0	0
NC(+119.00)DPEGPLM	28.63	0.8422274-0.8542926	C2:Cysteinylation:1001.00	1.5	synthase	377	eukaryotic	9	1093.39	Cysteinylation	58740	L8GT20	8	59.86	18.37	369	4.33922e+06	547.695	2	0.231482	0.860678	0.154282		0	57.6599	0	0	31.1728	58.7965	55.5239	0
NC(+119.00)DPEGPLML	40.12	0.88336855-0.90563536	C2:Cysteinylation:1001.00	2.7	synthase	378	eukaryotic	10	1206.47	Cysteinylation	58740	L8GT20	8	63.75	31.44	369	4.33922e+06	604.231	2	0.832793	0.971886	0.921221		385.788	161.442	102.353	126.099	275.554	139.075	265.208	109.82
NEVYC(+15.99)QIIK	26.68	0.86140746-0.88831705	C5:Oxidation or Hydroxylation (C):1001.00	3.1	protein	1327	myosin1,	9	1124.55	Oxidation or Hydroxylation (C)	224400	L8H7M2	96	53.33	25.77	1319	4.33807e+06	563.272	2	0.378324	0.860678	1.36138		140.519	210.344	506.273	182.221	107.715	173.353	242.628	175.223
NLQ(+0.98)DATC(+305.07)VARNILLDPR	26.15	1.2194663-1.2456897	Q3:Deamidation (NQ):0.00;C7:Glutathione disulfide:1000.00	3.2	translation initiation factor 4 gamma 3 (eIF4-gamma 3), putative	404	Tcomplex	17	2217.05	Deamidation (NQ); Glutathione disulfide	53280	L8GYS4	430	66.91	34.69	388	4.34401e+06	1109.51	2	0.940282	1	1.02751		463.983	404.467	232.47	550.314	163.201	511.179	604.973	426.755
NNC(+119.00)AGFFGDDDTPK	77.44	1.0088823-1.0292753	C3:Cysteinylation:1001.00	3.1	dehydrogenase	287	guanine	14	1618.6	Cysteinylation	364310	L8H4P8	48	65.22	16.69	274	4.33592e+06	810.297	2	0.958511	1	0.981128		348.971	420.833	204.875	147.227	149.421	338.049	467.638	202.382
NNC(+47.98)AGFFGDDDTPK	62.81	0.9866319-1.0057921	C3:Cysteine oxidation to cysteic acid:1001.00	0.2	dehydrogenase	287	guanine	14	1547.58	Cysteine oxidation to cysteic acid	364310	L8H4P8	48	63.88	22.82	274	4.33592e+06	774.79	2	0.970551	1	1.06563		0	135.402	61.2608	129.972	0	84.988	182.799	53.8153
NPFVVC(+47.98)GISFTPIYK	26.49	1.0610948-1.0833333	C6:Cysteine oxidation to cysteic acid:1001.00	3.7	protein L4/L1 family	1172	alphaCOP,	15	1731.85	Cysteine oxidation to cysteic acid	288360	L8GEB3	190	55.36	33.23	1158	4.36787e+06	866.914	2	0.448516	0.860678	0.811941		149.909	93.3753	83.0392	98.8524	110.16	91.476	106.739	245.797
QADLSPLQ(+0.98)NC(+15.99)LISIVSK	33.75	1.1429272-1.1679305	Q8:Deamidation (NQ):20.00;C10:Oxidation or Hydroxylation (C):1000.00	2.5	dependent oxidoreductase domain containing protein	1211	HEAT	17	1844.96	Deamidation (NQ); Oxidation or Hydroxylation (C)	253480	L8GEA4	2263	68.87	31.35	1195	4.36762e+06	923.459	2	0.393642	0.860678	0.759274		410.265	355.52	1016.08	1073.99	889.88	787.572	710.114	962.304
TGGIPRAIC(+15.99)GGGR	31.27	0.8972857-0.9173859	C9:Oxidation or Hydroxylation (C):1001.00	1.2	binding motif containing protein	338	histidine-tRNA	13	1229.63	Oxidation or Hydroxylation (C)	76860	L8H0A5	278	81.21	20.38	326	4.33585e+06	615.811	2	0.0387938	0.513042	0.776286		3897.36	3792.02	5026.65	4955.29	5427.85	6725.02	5359.59	5181.4
QAHFC(+15.99)ALAANCTEPAYIK	37.33	0.88089424-0.9037799	C5:Oxidation or Hydroxylation (C):9.27	1	protein L23, putative	80	ribosomal	18	1965.91	Oxidation or Hydroxylation (C)	164710	L8H0P3	431	67.01	17.08	63	4.3376e+06	656.3	3	0.231782	0.860678	3.01199		1963.75	1645.77	1339.34	841.684	41.0529	1189.81	1104.75	820.34
VLDALFPC(+119.00)VLGG	31.21	0.9368648-0.97890526	C8:Cysteinylation:1001.00	6.9	protein	211	VATPase	12	1321.64	Cysteinylation	321030	L8HH66	26	56.2	39.34	200	4.3366e+06	661.819	2	0.000453088	0.041231	4.89118		188.714	251.368	417.094	373.379	46.3379	73.2405	79.1215	48.0688
QAHFCALAANC(+15.99)TEPAYIK	40.58	0.88275-0.9099646	C11:Oxidation or Hydroxylation (C):16.36	1.1	protein L23, putative	80	ribosomal	18	1965.91	Oxidation or Hydroxylation (C)	164710	L8H0P3	431	65.46	17.09	63	4.3376e+06	656.304	3	0.401555	0.860678	1.64987		2071.85	925.014	1885.74	417.495	1051.01	399.177	1684.79	288.085
QNC(+119.00)TVNYPIVADPDR	35.05	1.1117438-1.1265645	C3:Cysteinylation:1001.00	5.2	synthase alpha chain, putative	106	peroxidase	15	1822.8	Cysteinylation	283560	L8H083	466	53	18.55	92	4.34489e+06	912.401	2	1	1	1		0	0	0	0	0	0	0	0
RKVENELSGIC(+119.00)	45.28	0.9381015-0.9649962	C11:Cysteinylation:1001.00	4.1	domain containing protein	160	hypothetical	11	1365.64	Cysteinylation	23820	L8H373	15	53.27	8.36	150	4.33794e+06	683.811	2	0.693736	0.929778	1.24186		44.0932	170.932	275.948	172.387	47.8211	87.1079	157.677	229.503
RKVENELSGIC(+119.00)K	55.19	0.7883853-0.8143806	C11:Cysteinylation:1001.00	0.2	domain containing protein	161	hypothetical	12	1493.73	Cysteinylation	23820	L8H373	15	72.35	5.21	150	4.33794e+06	498.907	3	0.596979	0.887102	0.761126		788.346	822.139	571.519	129.453	710.414	617.2	967.955	336.656
SAPASRAASLVSGAQC(+15.99)YATK	35.17	1.174412-1.1966324	C16:Oxidation or Hydroxylation (C):1001.00	2.9	dependent glutamate dehydrogenase	30	AMPbinding	20	1953.96	Oxidation or Hydroxylation (C)	39660	L8H2D5	364	69.7	17.95	11	4.34333e+06	977.962	2	0.41463	0.860678	1.38069		791.114	513.559	426.409	946.429	251.215	632.911	964.413	294.24
SC(+119.00)SDLFVVQ	27.66	0.83603966-0.86233544	C2:Cysteinylation:1001.00	3.4	dehydrogenase	410	UDPglucose	9	1115.46	Cysteinylation	376800	L8H358	79	61.81	27.67	402	4.35373e+06	558.731	2	0.0864056	0.671389	2.24266		606.875	497.076	316.187	261.338	353.727	136.525	265.579	76.8312
SC(+119.00)VVDVDPHFTPA	58.34	0.9795234-1.0057921	C2:Cysteinylation:1001.00	4.4	synthetase and ligase	2491	AMP-dependent	13	1504.63	Cysteinylation	293900	L8HIJ4	5	46.36	22.59	2479	4.36817e+06	753.309	2	0.0878517	0.671389	1.84023		247.684	246.909	138.568	332.864	221.171	153.249	91.7446	79.0979
SGAISPC(+119.00)DVIVPAGPTGQDPAK	58.78	1.2166893-1.2404455	C7:Cysteinylation:1001.00	2	disulfideisomerase domain containing protein	135	ribosomal	22	2198.03	Cysteinylation	374090	L8GPQ3	53	62.07	23.5	114	4.33436e+06	1100.01	2	0.833045	0.971886	0.930004		146.232	45.1917	160.771	110.964	156.637	76.2051	131.603	100.324
SHEGTLYC(+47.98)PVHYAPAQVEV	48.14	1.1842881-1.2083584	C8:Cysteine oxidation to cysteic acid:1001.00	1	cytochrome b reductase, putative	65	LIM	19	2146.96	Cysteine oxidation to cysteic acid	96970	L8H5V6	663	59.37	29.89	47	4.33503e+06	1074.48	2	0.111562	0.780932	0.732754		75.9383	49.863	43.3598	84.4996	77.4329	88.0144	91.3603	77.2881
SLC(+119.00)DSWGWEEAR	44.73	1.0039381-1.0184611	C3:Cysteinylation:1001.00	1.8	zincbinding dehydrogenase, putative	240	hypothetical	12	1556.6	Cysteinylation	70350	L8H730	113	60.86	25.05	229	4.35296e+06	779.296	2	0.381037	0.860678	1.16374		91.0134	76.2393	112.322	156.702	98.3534	80.5179	90.8021	92.6017
SPSLIICLDSGC(+15.99)GNYEQL	29.43	1.1463228-1.170091	C12:Oxidation or Hydroxylation (C):9.30	5	protein	205	peptidase	18	1926.87	Oxidation or Hydroxylation (C)	119270	L8H0T8	319	62.03	38.68	188	4.35808e+06	964.425	2	0.71301	0.929778	1.15523		199.313	99.3996	280.224	253.599	158.913	287.25	229.065	75.6016
SQPLADIDEFC(+119.00)GK	41.82	1.0369991-1.0518277	C11:Cysteinylation:1001.00	0.8	epimerase/dehydratase family protein	179	phosphoenolpyruvate	13	1540.65	Cysteinylation	100080	L8GDE8	145	63.58	23.45	167	4.33521e+06	771.327	2	0.543823	0.870564	2.88159		0	80.2113	60.2236	71.1798	0	37.9411	131.437	0
SQPLADIDEFC(+15.99)GKIQACK	39.53	0.873471-0.89604867	C11:Oxidation or Hydroxylation (C):4.12	2.8	epimerase/dehydratase family protein	184	phosphoenolpyruvate	18	1980.93	Oxidation or Hydroxylation (C)	100080	L8GDE8	145	68.25	20.11	167	4.33521e+06	991.453	2	0.870403	0.990083	0.926142		1293.83	393.874	2769.91	1924.86	1665.58	1696.23	1485.24	880.122
SQPLADIDEFCGKIQAC(+15.99)K	37.83	0.873471-0.89604867	C17:Oxidation or Hydroxylation (C):0.00	2	epimerase/dehydratase family protein	184	phosphoenolpyruvate	18	1980.93	Oxidation or Hydroxylation (C)	100080	L8GDE8	145	76.25	20.13	167	4.33521e+06	991.448	2	0.70578	0.929778	0.865625		1293.83	524.655	2426.35	868.951	1665.58	1696.23	1025.15	880.122
YNGILDC(+47.98)FVQ(+0.98)VLK	30.52	1.0536811-1.0805537	C7:Cysteine oxidation to cysteic acid:1000.00;Q10:Deamidation (NQ):38.35	1.8	synthase	655	Calciumbinding	13	1559.75	Cysteine oxidation to cysteic acid; Deamidation (NQ)	69310	L8H1J4	472	72.55	29.46	643	4.35288e+06	780.87	2	0.0452503	0.514722	0.569729		1853	907.097	1788.78	825.142	2284.1	2443.28	1871.59	2254.45
SVLNDC(+15.99)LKSICNAEK	31.73	0.81561834-0.8329457	C6:Oxidation or Hydroxylation (C):5.79	2.8	putative	19	ribosomal	15	1651.79	Oxidation or Hydroxylation (C)	219070	L8GYZ0	262	54.58	12.34	5	4.33724e+06	826.892	2	0.252632	0.860678	0.555121		234.393	937.766	122.894	571.985	522.993	549.882	811.846	696.892
SVVGC(+119.00)HSLEDLVK	39.04	1.0132083-1.0252587	C5:Cysteinylation:1001.00	7.8	domain containing protein	56	phosphogluconate	13	1503.71	Cysteinylation	149990	L8GP85	72	28.55	20.73	44	4.35159e+06	752.851	2	0.355918	0.860678	2.72777		0	0	0	55.3644	0	0	0	0
TAEEIADAESAPLTDMRDPC(+119.00)PDAAR	67.47	1.0271125-1.0505921	C20:Cysteinylation:1001.00	0.5	putative	159	ubiquinol	25	2763.18	Cysteinylation	71580	L8HIC2	332	65.94	22.32	135	4.35306e+06	922.051	3	0.345523	0.860678	1.22515		137.334	205.576	146.819	109.792	116.479	178.33	112.662	86.3153
TAEELNC(+15.99)AFIECSAK	36.08	1.0675814-1.0907452	C7:Oxidation or Hydroxylation (C):0.00	0	aminopeptidase, type I, putative	151	Rasrelated	15	1643.72	Oxidation or Hydroxylation (C)	355850	L8HHY1	1382	64.19	13.49	137	4.34536e+06	822.848	2	0.0768796	0.671389	1.31395		77.3854	90.491	114.728	68.1011	62.4022	78.2798	63.4863	59.19
TC(+119.00)VELGDRNPIVS	44.74	0.9832322-1.0005388	C2:Cysteinylation:1001.00	4.2	Cterminal TIM barrel domain containing protein [Source:UniProtKB/TrEMBL;Acc:L8GRZ9]	483	phosphoribosylformylglycinamidine	13	1520.7	Cysteinylation	275720	L8H1Z5	23	53.64	18.72	471	4.33741e+06	761.345	2	0.652045	0.923743	1.2061		94.6858	121.659	79.3124	95.5838	236.089	61.6011	73.6756	38.5148
ISVLNDCLKSIC(+15.99)NAEK	28.21	0.8450118-0.86202615	C12:Oxidation or Hydroxylation (C):0.00	0	putative	19	ribosomal	16	1764.88	Oxidation or Hydroxylation (C)	219070	L8GYZ0	262	65.22	16.25	4	4.33724e+06	589.293	3	0.0354011	0.513042	1.93969		123.464	131.365	123.553	242.821	62.1903	86.684	120.133	53.0765
TGNNIDLGTAC(+119.00)GK	52.41	0.9594322-0.97797805	C11:Cysteinylation:1001.00	3.2	type 11, putative	87	60S	13	1381.6	Cysteinylation	91060	L8GX53	869	60.72	8.15	75	4.33462e+06	691.797	2	0.442951	0.860678	0.871293		128.903	69.4792	135.976	102.371	132.044	137.383	100.701	118.416
TIAEC(+119.00)LADELINAAK	79.65	1.1055682-1.1358266	C5:Cysteinylation:1001.00	2.7	protein	176	ribosomal	15	1692.81	Cysteinylation	220200	L8HC77	437	72.79	40.13	162	4.33729e+06	847.399	2	0.779733	0.93862	0.804728		125.427	339.947	1346.5	2357.06	334.583	830.49	1681.82	690.5
TIC(+119.00)EIILPK	40.78	0.89543015-0.9133661	C3:Cysteinylation:1001.00	5.3	protein	131	singlestrand	9	1147.6	Cysteinylation	184100	L8HBV6	1750	52.34	23.74	123	4.34601e+06	574.793	2	0.597965	0.887102	2.62917		0	108.243	77.3474	62.1573	0	110.138	98.885	0
TN(+0.98)SLLEGVSQPLADIDEFC(+47.98)GK	36.26	1.2281052-1.2450728	N2:Deamidation (NQ):0.00;C19:Cysteine oxidation to cysteic acid:1000.00	0	epimerase/dehydratase family protein	179	phosphoenolpyruvate	21	2284.04	Deamidation (NQ); Cysteine oxidation to cysteic acid	100080	L8GDE8	145	59.65	39.26	159	4.33521e+06	1143.03	2	0.409073	0.860678	2.7195		87.0982	85.9393	52.6994	94.8022	88.6445	87.5361	88.1107	0
TN(+0.98)SLLEGVSQPLADIDEFCGKIQAC(+15.99)K	60.12	1.0873481-1.1043329	N2:Deamidation (NQ):139.69;C25:Oxidation or Hydroxylation (C):2.36	0	epimerase/dehydratase family protein	184	phosphoenolpyruvate	26	2795.34	Deamidation (NQ); Oxidation or Hydroxylation (C)	100080	L8GDE8	145	64.88	33.71	159	4.33521e+06	932.782	3	0.54876	0.870564	0.382227		0	0	0	55.2512	51.168	0	50.5892	0
TNSLLEGVSQPLADIDEFC(+119.00)GK	74.46	0.9204779-0.9523223	C19:Cysteinylation:1001.00	1.9	epimerase/dehydratase family protein	179	phosphoenolpyruvate	21	2354.08	Cysteinylation	100080	L8GDE8	145	63.13	36.56	159	4.33521e+06	785.692	3	0.302205	0.860678	1.32733		140.267	299.598	262.509	293.166	133.139	204.956	278.03	137.334
TNSLLEGVSQPLADIDEFC(+15.99)GKIQ(+0.98)AC(-1.01)K	56.66	1.0762297-1.1083473	C19:Oxidation or Hydroxylation (C):0.00;Q23:Deamidation (NQ):39.87;C25:Half of a disulfide bridge:0.00	0.6	epimerase/dehydratase family protein	184	phosphoenolpyruvate	26	2794.33	Oxidation or Hydroxylation (C); Deamidation (NQ); Half of a disulfide bridge	100080	L8GDE8	145	84.96	32.95	159	4.33521e+06	932.446	3	0.680264	0.929778	1.20023		1672.01	3980.47	2549.02	2651.41	2870.53	752.495	4576.3	2192.74
TNSLLEGVSQPLADIDEFC(+15.99)GKIQACK	71.7	1.0719056-1.1101999	C19:Oxidation or Hydroxylation (C):4.12	2.4	epimerase/dehydratase family protein	184	phosphoenolpyruvate	26	2794.35	Oxidation or Hydroxylation (C)	100080	L8GDE8	145	78.14	32.94	159	4.33521e+06	932.446	3	0.846786	0.981624	0.927056		1545.76	4376.64	3853.67	3052.91	3810.61	1444.8	5940.53	3294.72
TNSLLEGVSQPLADIDEFC(+31.97)GKIQAC(-1.01)	34.32	1.0660369-1.0873481	C19:dihydroxylation C:4.12;C25:Half of a disulfide bridge:4.12	1.6	epimerase/dehydratase family protein	183	phosphoenolpyruvate	25	2681.23	dihydroxylation C; Half of a disulfide bridge	100080	L8GDE8	145	70.75	32.03	159	4.33521e+06	894.754	3	0.720323	0.929778	0.908743		152.142	275.423	135.486	158.651	248.468	219.007	105.15	230.828
TNSLLEGVSQPLADIDEFC(+47.98)GK	56.82	1.226254-1.2447643	C19:Cysteine oxidation to cysteic acid:1001.00	0.6	epimerase/dehydratase family protein	179	phosphoenolpyruvate	21	2283.06	Cysteine oxidation to cysteic acid	100080	L8GDE8	145	61.07	39.24	159	4.33521e+06	1142.52	2	0.659817	0.923743	1.09134		76.8886	78.4005	58.3619	108.929	77.0819	99.4738	50.78	69.3845
TNSLLEGVSQPLADIDEFC(-1.01)GKIQ(+0.98)AC(+15.99)K	67.09	1.0623304-1.1089648	C19:Half of a disulfide bridge:0.00;Q23:Deamidation (NQ):44.86;C25:Oxidation or Hydroxylation (C):0.00	1.9	epimerase/dehydratase family protein	184	phosphoenolpyruvate	26	2794.33	Half of a disulfide bridge; Deamidation (NQ); Oxidation or Hydroxylation (C)	100080	L8GDE8	145	76.61	32.94	159	4.33521e+06	932.446	3	0.863468	0.990083	1.0615		1681.44	4120.67	4059.37	2880.43	3288.62	1470.85	5069.87	2602
TNSLLEGVSQPLADIDEFCGKIQAC(+15.99)K	67.04	1.0623304-1.1089648	C25:Oxidation or Hydroxylation (C):0.00	3.5	epimerase/dehydratase family protein	184	phosphoenolpyruvate	26	2794.35	Oxidation or Hydroxylation (C)	100080	L8GDE8	145	75.39	32.94	159	4.33521e+06	932.447	3	0.916998	1	1.02946		2325.38	3534.87	3872.55	2582.94	3225.61	1617.11	5114.76	2743.86
TTTPEVTDLIC(+119.00)K	34.95	0.98725003-1.0023929	C11:Cysteinylation:1001.00	2.7	protein S5, putative	39	ribosomal	12	1438.67	Cysteinylation	48210	L8HHU3	442	55.3	22.75	28	4.33304e+06	720.322	2	0.248951	0.860678	0.212235		0	125.661	48.4063	137.812	50.7249	213.896	241.577	157.631
TVSPDGSLC(+119.00)ASGGK	41.22	0.9513949-0.9764326	C9:Cysteinylation:1001.00	2.1	dehydrogenase	213	guanine	14	1396.6	Cysteinylation	364310	L8H4P8	48	59.8	6.01	200	4.33592e+06	699.297	2	0.515844	0.860678	1.3634		85.895	150.271	96.5167	43.1953	73.5999	25.287	149.742	55.8811
TVTVSPDGSLC(+119.00)ASGGK	33.02	1.0246408-1.04256	C11:Cysteinylation:1001.00	1.6	dehydrogenase	213	guanine	16	1596.71	Cysteinylation	364310	L8H4P8	48	51.98	11.92	198	4.33592e+06	799.358	2	0.472379	0.860678	2.32091		80.5911	26.7123	59.1179	79.0601	55.5251	70.1265	89.0567	0
VC(+119.00)AFDIETTK	29.39	0.8821314-0.9124384	C2:Cysteinylation:1001.00	3.2	domain containing protein	201	polymerase	10	1244.54	Cysteinylation	288370	L8GY46	2194	60.99	22.58	192	4.36787e+06	623.258	2	0.501739	0.860678	0.665335		67.4323	160.824	134.178	546.347	133.115	214.714	728.451	194.857
VC(+119.00)ENIPIVLVGN	34.34	0.9532497-0.97766894	C2:Cysteinylation:1001.00	4.2	protein subunit beta, putative	119	ran,	12	1387.68	Cysteinylation	333210	L8GF16	363	64.06	34.14	108	4.35502e+06	694.84	2	0.165215	0.835254	0.64647		128.05	313.886	340.693	169.951	373.188	223.373	396.874	402.749
VC(+119.00)VVGNPANTN	36.61	0.8706872-0.89233756	C2:Cysteinylation:1001.00	3.8	protein	179	malate	11	1205.52	Cysteinylation	25570	L8HIY2	983	63.48	9.87	169	4.33812e+06	603.758	2	0.95651	1	1.02657		271.266	564.856	157.53	207.276	137.463	510.339	474.518	135.329
VC(+119.00)VVGNPANTNAL	33.84	0.9591231-0.9887953	C2:Cysteinylation:1001.00	4	protein	181	malate	13	1389.64	Cysteinylation	25570	L8HIY2	983	54.36	21.06	169	4.33812e+06	695.813	2	0.291935	0.860678	1.80886		473.24	631.494	161.915	955.566	372.487	327.398	387.414	91.415
VC(+119.00)YSPDFEK	44.85	0.8926468-0.92573434	C2:Cysteinylation:1001.00	1.9	putative	123	glutathione	9	1205.47	Cysteinylation	25690	L8HHR9	157	64.65	12.81	115	4.33406e+06	603.731	2	0.609273	0.887102	0.782424		69.0511	408.122	377.513	386.881	291.472	362.503	444.783	233.693
VGDPIC(+119.00)MGPF	36.44	0.8558393-0.87192446	C6:Cysteinylation:1001.00	2.6	protein	134	Gar1	10	1153.46	Cysteinylation	150030	L8GGA8	1115	63.19	34.39	125	4.35159e+06	577.731	2	0.196986	0.860678	1.42756		84.6039	224.647	165.927	138.051	96.7818	74.7331	144.292	100.443
VGDYGTSPDIYYSFPVVC(+119.00)	55.77	1.189226-1.2132953	C18:Cysteinylation:1001.00	2.9	M16 inactive domain containing protein	358	malate	18	2099.89	Cysteinylation	296910	L8HFT9	39	64.98	37.27	341	4.36833e+06	1050.92	2	0.477616	0.860678	1.25238		208.43	197.212	193.646	283.013	237.04	300.578	156.068	82.3513
VGDYGTSPDIYYSFPVVC(+47.98)A	41.96	1.189226-1.2132953	C18:Cysteine oxidation to cysteic acid:1001.00	3.6	M16 inactive domain containing protein	359	malate	19	2099.9	Cysteine oxidation to cysteic acid	296910	L8HFT9	39	50.95	37.28	341	4.36833e+06	1050.93	2	0.38642	0.860678	0.684779		51.5598	133.296	193.646	151.297	237.04	300.578	156.068	82.3513
VLDALFPC(+119.00)V	43.71	0.8539832-0.8716152	C8:Cysteinylation:1001.00	1	protein	208	VATPase	9	1094.51	Cysteinylation	321030	L8HH66	26	61.33	38.33	200	4.3366e+06	548.256	2	0.607238	0.887102	0.847228		64.1288	123.357	171.151	151.777	109.038	233.203	171.84	91.2787
QAHFC(+15.99)ALAANCTEPAYI	28.12	0.8199504-0.8474867	C5:Oxidation or Hydroxylation (C):6.67	2.2	protein L23, putative	79	ribosomal	17	1837.81	Oxidation or Hydroxylation (C)	164710	L8H0P3	431	58.26	25.26	63	4.3376e+06	919.899	2	0.0269891	0.479054	1.81273		574.896	1016.83	731.084	958.5	333.938	456.779	676.081	367.868
VLDVGC(+119.00)GVGGPAR	47.5	0.9699418-0.986941	C6:Cysteinylation:1001.00	4.5	aminopeptidase 3, putative	114	sterol	13	1317.62	Cysteinylation	369160	L8GKC5	419	62.26	13.62	102	4.3402e+06	659.821	2	0.463932	0.860678	0.799417		87.268	127.375	90.777	99.6701	78.8653	89.5761	130.929	266.241
VLEQLC(+119.00)GQTPVQSK	74.45	1.0456493-1.0830244	C6:Cysteinylation:1001.00	2.3	protein	66	ribosomal	14	1647.8	Cysteinylation	369900	L8GZ94	396	61.31	13.22	53	4.34027e+06	824.892	2	0.620362	0.896079	0.910301		453.9	308.732	299.747	450.022	397.352	549.379	446.075	282.708
VLEQLC(+47.98)GQTPVQSK	60.4	1.0070282-1.0261856	C6:Cysteine oxidation to cysteic acid:1001.00	4.2	protein	66	ribosomal	14	1576.78	Cysteine oxidation to cysteic acid	369900	L8GZ94	396	47.56	17.03	53	4.34027e+06	789.395	2	0.628051	0.900041	2.18714		31.2733	73.6208	0	34.1709	33.7337	101.92	0	0
VNC(+119.00)PM(+15.99)LDPVFDETFV	33.48	1.1191543-1.1395313	C3:Cysteinylation:1001.00;M5:Oxidation (M):1001.00	0.6	24C-methyltransferase	58	hypothetical	15	1859.78	Cysteinylation; Oxidation (M)	237870	L8HB93	561	59.97	38.51	44	4.33531e+06	930.879	2	0.393403	0.860678	1.25489		120.847	127.039	165.565	203.39	97.4841	198.076	144.719	74.6034
KVEN(+0.98)ELSGIC(+119.00)K	27.61	0.9449029-0.96221423	N4:Deamidation (NQ):1001.00;C10:Cysteinylation:1001.00	3.6	domain containing protein	161	hypothetical	11	1338.62	Deamidation (NQ); Cysteinylation	23820	L8H373	15	64.46	7.16	151	4.33794e+06	670.313	2	0.0175263	0.479054	31.3067		61.0482	262.299	44.4772	69.5361	51.5548	0	0	0
QAHFCALAANC(+15.99)TEPAYI	27.55	0.8140712-0.83882415	C11:Oxidation or Hydroxylation (C):0.00	1.8	protein L23, putative	79	ribosomal	17	1837.81	Oxidation or Hydroxylation (C)	164710	L8H0P3	431	52.99	25.27	63	4.3376e+06	919.894	2	0.0232438	0.479054	3.01243		456.162	790.218	457.914	956.114	140.022	108.18	371.191	340.838
VNC(+119.00)PMLDPVFDETFVLDVNDPATDKVTVT	28.46	1.1176106-1.1392225	C3:Cysteinylation:1001.00	0	24C-methyltransferase	72	hypothetical	29	3312.52	Cysteinylation	237870	L8HB93	561	65.77	41.6	44	4.33531e+06	1105.17	3	0.202221	0.860678	9.01759		0	63.4291	74.4176	103.619	0	0	73.9674	0
VNDC(+119.00)VMSEPVEFWK	28.09	1.0898187-1.1108176	C4:Cysteinylation:1001.00	3.7	protein DnaK, putative	111	clathrin	14	1800.75	Cysteinylation	58850	L8H0U7	20	61.88	31.13	98	4.33923e+06	901.375	2	0.720164	0.929778	0.864152		85.6337	120.667	201.026	97.2534	65.9181	119.076	341.605	135.106
VVDETIQSC(+119.00)PIDTR	80	1.0814801-1.1040242	C9:Cysteinylation:1001.00	3.5	initiation factor 5a, putative	321	Actinrelated	14	1693.77	Cysteinylation	23810	L8HDK5	92	58.75	12.64	308	4.33794e+06	847.874	2	0.378786	0.860678	1.29957		202.321	170.705	86.1242	99.9476	104.847	166.166	83.8869	71.3179
VVVTEVDPIC(+119.00)ALQAC(+119.00)	27.3	1.1200807-1.1441619	C10:Cysteinylation:1001.00;C15:Cysteinylation:1001.00	3.8	subunit A, putative	299	Sadenosyl-L-homocysteine	15	1796.78	Cysteinylation; Cysteinylation	171100	L8H6B5	21	54.27	39.35	285	4.35645e+06	899.405	2	0.347352	0.860678	1.32392		102.84	73.6815	134.087	170.397	50.0905	117.212	122.331	78.4617
YC(+119.00)EEHGFAGWEETSAK	75.16	0.8406805-0.8583141	C2:Cysteinylation:1001.00	3.2	lyase, putative	166	Ras	16	1961.76	Cysteinylation	270250	L8HAC7	548	56.64	15.79	151	4.34164e+06	654.917	3	0.703331	0.929778	1.24213		173.438	67.6817	248.328	222.038	185.373	162.782	265.34	33.9579
YEGPLDDEC(+119.00)ATAIR	57.76	1.0465761-1.0623304	C9:Cysteinylation:1001.00	3.8	synthase	368	eukaryotic	14	1670.69	Cysteinylation	58740	L8GT20	8	59.61	17.65	355	4.33922e+06	836.342	2	0.604546	0.887102	1.08306		218.369	326.867	316.268	188.708	226.282	253.287	260.498	207.366
YETLC(+119.00)DLYNDINIT	37.86	1.0675814-1.0888923	C5:Cysteinylation:1001.00	2.4	M16 family protein	279	Eukaryotic	14	1807.76	Cysteinylation	87670	L8H7J0	80	52.76	38.16	266	4.3386e+06	904.877	2	0.220777	0.860678	7.05437		0	62.1212	38.7682	61.6281	0	0	59.9322	0
YGVDVGSC(+119.00)EISR	59.06	0.94521207-0.9826141	C8:Cysteinylation:1001.00	2.9	kinase	333	coronin3,	12	1402.59	Cysteinylation	53240	L8GFZ9	45	63.33	13.96	322	4.344e+06	702.294	2	0.452816	0.860678	0.59293		277.369	277.65	36.7359	637.732	221.492	357.852	279.244	659.516
YGVDVGSC(+31.97)EISR	29.31	0.9204779-0.9467578	C8:dihydroxylation C:1001.00	3.9	kinase	333	coronin3,	12	1315.55	dihydroxylation C	53240	L8GFZ9	45	40.43	18.24	322	4.344e+06	658.786	2	0.73584	0.93002	0.967895		99.8803	103.582	84.9336	84.6977	96.6811	115.951	94.3948	80.1376
KQQVC(+47.98)SIN(+0.98)ISPK	26.54	0.9866319-1.0079552	C5:Cysteine oxidation to cysteic acid:1000.00;N8:Deamidation (NQ):22.09	2.9	protein family protein	113	peptidylprolyl	12	1392.69	Cysteine oxidation to cysteic acid; Deamidation (NQ)	234620	L8GPH9	185	61.66	13.85	102	4.34107e+06	697.339	2	0.040488	0.513042	2.03733		526.725	354.618	186.398	386.284	212.86	125.031	126.673	231.555

## Sheet: H2O2_8h
																							Groups	6	6	6	6	10	10	10	10
																							Time	8h	8h	8h	8h	8h	8h	8h	8h
																							Ids	Area 6A	Area 6B	Area 6C	Area 6D	Area 10A	Area 10B	Area 10C	Area 10D
Peptide	-10LgP	1/K0	Ascore	Avg. ppm	Description	End	Function	Length	Mass	PTM	ACA1	Protein Accession	Protein Group	Quality	RT Mean	Start	XP	m/z	z	p-value	q-value	Fold change	Treatment	H2O2	H2O2	H2O2	H2O2	CTRL	CTRL	CTRL	CTRL
AC(+119.00)IPGDVDN(+0.98)GEK	44.63	0.9303721-0.951704	C2:Cysteinylation:1001.00;N9:Deamidation (NQ):1001.00	3.7	protein S15, putative	23	cytochrome	12	1336.53	Cysteinylation; Deamidation (NQ)	174430	L8HKB3	520	57.86	7.58	12	4.35668e+06	669.263	2	0.66027	0.945496	1.22243		389.963	309.916	82.1483	318.794	162.009	154.278	405.565	139.823
AC(+119.00)IPGDVDNGEK	56.23	0.93160886-0.9609778	C2:Cysteinylation:1001.00	1.7	protein S15, putative	23	cytochrome	12	1335.54	Cysteinylation	174430	L8HKB3	520	80.33	7.13	12	4.35668e+06	668.771	2	0.874417	0.99068	0.961855		4599.16	3691.96	2368.39	3304.1	3753.94	4073.6	4961.75	2045.98
AC(+119.00)PHETLINAEPVR	47.71	0.8304705-0.86233544	C2:Cysteinylation:1001.00	2.5	protein	74	ATP	14	1667.78	Cysteinylation	204500	L8H026	659	58.8	12.06	61	4.33838e+06	556.923	3	0.770915	0.964366	0.875752		290.52	104.454	134.473	311.605	438.831	100.779	151.212	323.269
AC(+119.00)TGPAFDHFVDR	43.11	0.7772429-0.78745675	C2:Cysteinylation:1001.00	4.8	actin, putative	98	hypothetical	13	1553.64	Cysteinylation	68990	L8GPR1	1735	50.25	17.06	86	4.35284e+06	518.878	3	0.891371	0.99068	1.21956		0	74.9935	0	0	0	0	33.9013	0
AC(+15.99)RVCQWYDPGESYSEEK	53.47	0.8821314-0.8994505	C2:Oxidation or Hydroxylation (C):0.00	0.8	beta precursor proteinbinding protein 1 isoform 6, putative	655	calcium	18	2164.88	Oxidation or Hydroxylation (C)	181250	L8GSC1	511	61.91	13.14	638	4.33289e+06	722.623	3	0.674886	0.945496	1.14876		121.142	56.9487	107.794	108.786	38.4743	116.717	117.833	87.7937
AC(+31.97)IPGDVDNGEK	33.23	0.88955414-0.92326075	C2:dihydroxylation C:1001.00	2.8	protein S15, putative	23	cytochrome	12	1248.51	dihydroxylation C	174430	L8HKB3	520	58.32	10.43	12	4.35668e+06	625.258	2	0.423561	0.871986	1.52634		529.543	86.922	365.287	390.102	169.305	411.644	107.975	160.59
AC(+47.98)IPGDVDNGEK	28.72	0.91707665-0.93346393	C2:Cysteine oxidation to cysteic acid:1001.00	0.4	protein S15, putative	23	cytochrome	12	1264.52	Cysteine oxidation to cysteic acid	174430	L8HKB3	520	56.2	5.46	12	4.35668e+06	633.261	2	0.28744	0.860857	3.63896		116.463	88.5469	89.1202	98.594	54.5817	92.7901	102.031	0
ACRVC(+15.99)QWYDPGESYSEEK	55.74	0.88893557-0.9037799	C5:Oxidation or Hydroxylation (C):0.00	0.6	beta precursor proteinbinding protein 1 isoform 6, putative	655	calcium	18	2164.88	Oxidation or Hydroxylation (C)	181250	L8GSC1	511	64.63	13.13	638	4.33289e+06	722.623	3	0.159261	0.860857	10.401		109.23	128.063	140.402	143.558	0	151.841	158.662	0
AFC(+47.98)QFVLDPIYR	54.92	1.020315-1.0515188	C3:Cysteine oxidation to cysteic acid:1001.00	7.4	synthase	281	eukaryotic	12	1518.72	Cysteine oxidation to cysteic acid	58740	L8GT20	8	52.05	40.56	270	4.33922e+06	760.353	2	0.82744	0.99068	1.11317		135.771	89.3559	245.185	270.553	63.4098	326.901	96.8387	261.098
AGADAILC(+119.00)HSK	57.88	0.9223332-0.93964726	C8:Cysteinylation:1001.00	1.1	recognition motif domain containing protein	20	phosphoenolpyruvate	11	1203.54	Cysteinylation	182910	L8GDU1	540	61.3	7.54	10	4.3459e+06	602.771	2	0.745905	0.962799	1.07641		102.53	166.389	104.613	116.289	108.642	133.616	158.488	67.1939
ANC(+47.98)VQNQLTGEFGAVPDVAR	71.81	1.1805847-1.1997182	C3:Cysteine oxidation to cysteic acid:1001.00	0	dehydrogenase complex dihydrolipoamide acetyltransferase	653	aconitate	20	2135.99	Cysteine oxidation to cysteic acid	142390	L8H690	29	63.37	34.01	634	4.34964e+06	1068.99	2	1	1	1		0	0	0	0	0	0	0	0
C(+119.00)AGNDDAVTLK	46.48	0.89975977-0.91027385	C1:Cysteinylation:1001.00	0.6	protein S17, putative	91	proliferating	11	1224.51	Cysteinylation	143610	L8GYX4	738	55.41	6.36	81	4.35351e+06	613.26	2	0.535637	0.91954	2.81752		128.573	30.7935	0	51.5271	60.3023	0	0	53.6839
C(+119.00)AIDATDNADTLK	63.29	1.0122813-1.031438	C1:Cysteinylation:1001.00	0.5	product	624	phosphoribosylamine-glycine	13	1468.62	Cysteinylation	276370	L8H537	181	57.1	9.43	612	4.33744e+06	735.303	2	0.134025	0.860857	0.132893		0	0	0	0	0	59.5511	53.8393	0
C(+119.00)AIDNENAGHLMDGL	70.72	1.0607859-1.0956864	C1:Cysteinylation:1001.00	2.6	domain containing protein	98	unspecified	15	1690.67	Cysteinylation	195240	L8GZ78	304	58.11	25.66	84	4.36747e+06	846.333	2	0.60209	0.91954	0.893362		130.407	208.577	124.213	78.8484	154.538	147.63	148.378	123.549
C(+119.00)AIVDVPFGGAK	53.54	0.94397545-0.96808726	C1:Cysteinylation:1001.00	3.3	domain containing protein	108	Glutamate/Leucine/Phenylalanine/Valine	12	1294.61	Cysteinylation	144200	L8HFB5	217	60.27	24.31	97	4.35356e+06	648.298	2	0.320214	0.860857	1.83964		115.595	264.844	267.818	290.271	38.3801	446.993	80.8207	149.867
C(+119.00)DGYILEGEELNFY	49.52	1.0966128-1.1228595	C1:Cysteinylation:1001.00	4.1	diphosphate kinase 1, putative	237	ribosomal	14	1782.71	Cysteinylation	218640	L8HJ08	111	55.37	38.08	224	4.33722e+06	892.355	2	0.263733	0.860857	0.625909		295.392	146.649	67.346	61.611	142.687	213.438	213.133	180.424
C(+119.00)DHLSFADVEK	67.03	0.95850486-0.9832322	C1:Cysteinylation:1001.00	3.3	actin-binding protein	263	hypothetical	11	1381.56	Cysteinylation	136170	L8GT97	132	66.57	14.71	253	4.33342e+06	691.779	2	0.0919964	0.860857	1.73145		393.999	373.78	553.838	299.779	419.32	156.269	152.432	272.372
C(+119.00)DHLSFADVEKR	60.4	0.80447817-0.81778437	C1:Cysteinylation:1001.00	2.5	actin-binding protein	264	hypothetical	12	1537.67	Cysteinylation	136170	L8GT97	132	59.68	11.88	253	4.33342e+06	513.557	3	0.488796	0.91954	1.1749		291.602	393.311	517.997	357.634	261.294	440.112	446.422	217.196
C(+119.00)ELILDDDYLPVNDER	76.59	1.1753379-1.1920035	C1:Cysteinylation:1001.00	2.3	protein	298	peroxidase	16	2039.88	Cysteinylation	199540	L8GJT1	64	60.12	31.43	283	4.34176e+06	1020.93	2	0.956659	1	0.984324		171.495	226.882	213.042	315.501	319.03	124.309	368.272	190.749
C(+119.00)EQ(+0.98)ITEALQR	30.52	0.93253636-0.9486127	C1:Cysteinylation:1000.00;Q3:Deamidation (NQ):53.79	0.8	Acidic ribosomal protein	382	chaperonin	10	1309.56	Cysteinylation; Deamidation (NQ)	277960	L8GUV2	9	51.51	12.93	373	4.34461e+06	655.783	2	0.30225	0.860857	3.77982		101.427	99.5801	134.461	169.636	87.799	160.466	0	80.1098
C(+119.00)EQITEALQR	59.21	0.93160886-0.9591231	C1:Cysteinylation:1001.00	2.7	Acidic ribosomal protein	382	chaperonin	10	1308.58	Cysteinylation	277960	L8GUV2	9	69.81	13.04	373	4.34461e+06	655.288	2	0.777538	0.964366	0.927931		829.704	1246.62	1624.42	1091.41	866.922	1645.32	1963.53	883.099
C(+119.00)EYEDALFL	28.36	0.8966672-0.9210963	C1:Cysteinylation:1001.00	2.5	Acidic ribosomal protein	249	chaperonin	9	1220.47	Cysteinylation	277960	L8GUV2	9	67.47	36.32	241	4.34461e+06	611.237	2	0.866957	0.99068	0.942241		226.332	315.631	177.389	304.632	185.831	474.169	421.781	131.778
C(+119.00)EYEDALFLL	35.76	0.9612869-0.9801415	C1:Cysteinylation:1001.00	1	Acidic ribosomal protein	250	chaperonin	10	1333.56	Cysteinylation	277960	L8GUV2	9	63.78	42.04	241	4.34461e+06	667.772	2	0.355918	0.860857	0.378643		0	0	0	0	0	0	48.6495	0
C(+119.00)FEVPTGWK	42.46	0.8821314-0.9074908	C1:Cysteinylation:1001.00	2.9	product	360	Phosphoglucomutase,	9	1184.5	Cysteinylation	141950	L8GV41	90	51.52	24.52	352	4.34959e+06	593.247	2	0.313144	0.860857	0.612366		171.739	46.6335	112.425	160.852	87.1506	300.708	325.825	120.618
C(+119.00)GYTGEDGFEISVPTSD	50.77	1.1015538-1.1148316	C1:Cysteinylation:1001.00	2.3	Stransferase domain containing protein	248	glycine	17	1894.72	Cysteinylation	290130	L8HBA2	670	60.16	31.31	232	4.368e+06	948.36	2	0.22658	0.860857	4.33509		92.2959	114.828	101.108	144.899	88.4493	0	74.6039	66.6243
C(+119.00)HDSVIQI	30.87	0.81314284-0.8301611	C1:Cysteinylation:1001.00	2.9	protein S8e, putative	372	adenylyl	8	1032.44	Cysteinylation	288920	L8HMG4	78	50.88	18.16	365	4.36793e+06	517.217	2	0.0620992	0.80729	1.58602		155.289	312.076	170.214	233.719	119.109	151.99	171.059	98.3902
C(+119.00)HDSVIQIK	65.37	0.8852242-0.9050169	C1:Cysteinylation:1001.00	3.6	protein S8e, putative	373	adenylyl	9	1160.53	Cysteinylation	288920	L8HMG4	78	68.91	7.83	365	4.36793e+06	581.257	2	0.406779	0.860857	1.3828		499.99	568.586	215.429	434.17	423.943	446.075	126.367	304.322
VNC(+119.00)PMLDPVFDETFV	51.3	1.121007-1.1386051	C3:Cysteinylation:1001.00	3.5	24C-methyltransferase	58	hypothetical	15	1843.78	Cysteinylation	237870	L8HB93	561	50.66	41.35	44	4.33531e+06	922.888	2	0.0151704	0.546408	2.47375		471.808	262.084	384.099	311.372	191.655	145.22	71.4228	198.664
C(+119.00)IELFNEIAEK	58.39	0.9912677-1.0162982	C1:Cysteinylation:1001.00	3.2	reductase	116	heat	11	1426.65	Cysteinylation	117330	L8H6T6	153	70.28	30.21	106	4.34237e+06	714.32	2	0.371946	0.860857	0.509131		604.752	705.554	1490.27	70.1533	916.91	1119.79	1407.14	459.517
C(+119.00)IHIIDSGIGM(+15.99)TK	60.28	1.0234048-1.042869	C1:Cysteinylation:1001.00;M11:Oxidation (M):1001.00	1.4	reductase	88	heat	13	1521.7	Cysteinylation; Oxidation (M)	117330	L8H6U2	153	57.14	14.97	76	4.34237e+06	761.847	2	0.145483	0.860857	1.50618		203.408	260.305	173.061	181.905	220.787	74.6348	125.479	156.638
C(+119.00)IHIIDSGIGMTK	73.72	1.0104272-1.0360723	C1:Cysteinylation:1001.00	3.2	reductase	88	heat	13	1505.7	Cysteinylation	117330	L8H6U2	153	49.93	19.19	76	4.34237e+06	502.901	3	0.270523	0.860857	1.343		377.621	374.533	268.634	243.651	179.876	180.575	199.747	438.595
C(+119.00)LEHNINLIK	62.5	0.97426903-0.9952852	C1:Cysteinylation:1001.00	2.6	protein L23, putative	95	ribosomal	10	1314.64	Cysteinylation	164710	L8H0P3	431	65.18	13.73	86	4.3376e+06	658.318	2	0.113194	0.860857	0.309861		31.3311	287.109	176.846	48.3281	277.899	486.429	536.675	114.956
C(+119.00)NGVLEGIR	33.03	0.84346485-0.8700686	C1:Cysteinylation:1001.00	0.6	synthase complex protein	708	Myosin2	9	1078.49	Cysteinylation	69690	L8HMU1	3	68.67	13.98	700	4.35291e+06	540.243	2	0.245086	0.860857	1.80824		487.51	504.78	425.366	489.885	67.1024	433.48	455.665	361.884
[truncated: 149 more rows]
